# Supplementary material for: Comparative, transcriptome analysis of self-organizing optic tissues
Source: Sci Data. 2015 Jun 23;2:150030. doi: 10.1038/sdata.2015.30 (PMC4477696; doi:10.1038/sdata.2015.30)
Supplement: Supplementary file 1 [file sdata201530-isa1.zip]

Archive with 3 entries (3 files):
- i_Investigation.txt
- s_study_Love.txt
- a_assay_Love.txt
