# Supplementary material for: Comparative, transcriptome analysis of self-organizing optic tissues
Source: Sci Data. 2015 Jun 23;2:150030. doi: 10.1038/sdata.2015.30 (PMC4477696; doi:10.1038/sdata.2015.30)
Supplement: Supplementary file 1 [file sdata201530-isa1.zip › a_assay_Love.txt]

Sample Name	Protocol REF	Parameter Value[instrument]	Parameter Value[manufacturer]	Parameter Value[run mode]	Parameter Value[read length]	Unit	Term Source REF	Term Accession Number	Protocol REF	Assay Name	Raw Data File	Comment [Data Repository]	Comment [Data Record Accession]	Comment [Data Record URI]	Factor Value[exogenous stimulation of signaling pathway]
Rx-GFP_plus_D10_replicate 1	Library preparation and sequencing	HiSeq 1500	Illumina	Rapid Run Mode	101	base pair	UO	UO:0000244	RNA-Seq data analysis	Rx-GFP_plus_D10_replicate 1	GSM1526919	Gene Expressions Omnibus	GSE62432	https://www.ncbi.nlm.nih.gov/geo/query/acc.cgi?acc=GSE62432	control
Rx-GFP_plus_D10_replicate 2	Library preparation and sequencing	HiSeq 1500	Illumina	Rapid Run Mode	101	base pair	UO	UO:0000244	RNA-Seq data analysis	Rx-GFP_plus_D10_replicate 2	GSM1526920	Gene Expressions Omnibus	GSE62432	https://www.ncbi.nlm.nih.gov/geo/query/acc.cgi?acc=GSE62432	control
Rx-GFP_plus_D10_replicate 3	Library preparation and sequencing	HiSeq 1500	Illumina	Rapid Run Mode	101	base pair	UO	UO:0000244	RNA-Seq data analysis	Rx-GFP_plus_D10_replicate 3	GSM1526921	Gene Expressions Omnibus	GSE62432	https://www.ncbi.nlm.nih.gov/geo/query/acc.cgi?acc=GSE62432	control
plus_Fgf_D12_replicate1	Library preparation and sequencing	HiSeq 1500	Illumina	Rapid Run Mode	101	base pair	UO	UO:0000244	RNA-Seq data analysis	plus_Fgf_D12_replicate1	GSM1526922	Gene Expressions Omnibus	GSE62432	https://www.ncbi.nlm.nih.gov/geo/query/acc.cgi?acc=GSE62432	fibroblast growth factor signaling
plus_Fgf_D12_replicate2	Library preparation and sequencing	HiSeq 1500	Illumina	Rapid Run Mode	101	base pair	UO	UO:0000244	RNA-Seq data analysis	plus_Fgf_D12_replicate2	GSM1526923	Gene Expressions Omnibus	GSE62432	https://www.ncbi.nlm.nih.gov/geo/query/acc.cgi?acc=GSE62432	fibroblast growth factor signaling
plus_Fgf_D12_replicate3	Library preparation and sequencing	HiSeq 1500	Illumina	Rapid Run Mode	101	base pair	UO	UO:0000244	RNA-Seq data analysis	plus_Fgf_D12_replicate3	GSM1526924	Gene Expressions Omnibus	GSE62432	https://www.ncbi.nlm.nih.gov/geo/query/acc.cgi?acc=GSE62432	fibroblast growth factor signaling
plus_Wnt_D12_replicate1	Library preparation and sequencing	HiSeq 1500	Illumina	Rapid Run Mode	101	base pair	UO	UO:0000244	RNA-Seq data analysis	plus_Wnt_D12_replicate1	GSM1526925	Gene Expressions Omnibus	GSE62432	https://www.ncbi.nlm.nih.gov/geo/query/acc.cgi?acc=GSE62432	cannonical WNT signaling
plus_Wnt_D12_replicate2	Library preparation and sequencing	HiSeq 1500	Illumina	Rapid Run Mode	101	base pair	UO	UO:0000244	RNA-Seq data analysis	plus_Wnt_D12_replicate2	GSM1526926	Gene Expressions Omnibus	GSE62432	https://www.ncbi.nlm.nih.gov/geo/query/acc.cgi?acc=GSE62432	cannonical WNT signaling
plus_Wnt_D12_replicate3	Library preparation and sequencing	HiSeq 1500	Illumina	Rapid Run Mode	101	base pair	UO	UO:0000244	RNA-Seq data analysis	plus_Wnt_D12_replicate3	GSM1526927	Gene Expressions Omnibus	GSE62432	https://www.ncbi.nlm.nih.gov/geo/query/acc.cgi?acc=GSE62432	cannonical WNT signaling
plus_Fgf_D15_replicate1	Library preparation and sequencing	HiSeq 1500	Illumina	Rapid Run Mode	101	base pair	UO	UO:0000244	RNA-Seq data analysis	plus_Fgf_D15_replicate1	GSM1526928	Gene Expressions Omnibus	GSE62432	https://www.ncbi.nlm.nih.gov/geo/query/acc.cgi?acc=GSE62432	fibroblast growth factor signaling
plus_Fgf_D15_replicate 2	Library preparation and sequencing	HiSeq 1500	Illumina	Rapid Run Mode	101	base pair	UO	UO:0000244	RNA-Seq data analysis	plus_Fgf_D15_replicate 2	GSM1526929	Gene Expressions Omnibus	GSE62432	https://www.ncbi.nlm.nih.gov/geo/query/acc.cgi?acc=GSE62432	fibroblast growth factor signaling
plus_Fgf_D15_replcate3	Library preparation and sequencing	HiSeq 1500	Illumina	Rapid Run Mode	102	base pair	UO	UO:0000244	RNA-Seq data analysis	plus_Fgf_D15_replcate3	GSM1526930	Gene Expressions Omnibus	GSE62432	https://www.ncbi.nlm.nih.gov/geo/query/acc.cgi?acc=GSE62432	fibroblast growth factor signaling
plus_Wnt_D15_replicate1	Library preparation and sequencing	HiSeq 1500	Illumina	Rapid Run Mode	101	base pair	UO	UO:0000244	RNA-Seq data analysis	plus_Wnt_D15_replicate1	GSM1526931	Gene Expressions Omnibus	GSE62432	https://www.ncbi.nlm.nih.gov/geo/query/acc.cgi?acc=GSE62432	cannonical WNT signaling
plus_Wnt_D15_replicate2	Library preparation and sequencing	HiSeq 1500	Illumina	Rapid Run Mode	101	base pair	UO	UO:0000244	RNA-Seq data analysis	plus_Wnt_D15_replicate2	GSM1526932	Gene Expressions Omnibus	GSE62432	https://www.ncbi.nlm.nih.gov/geo/query/acc.cgi?acc=GSE62432	cannonical WNT signaling
plus_Wnt_D15_replicate3	Library preparation and sequencing	HiSeq 1500	Illumina	Rapid Run Mode	101	base pair	UO	UO:0000244	RNA-Seq data analysis	plus_Wnt_D15_replicate3	GSM1526933	Gene Expressions Omnibus	GSE62432	https://www.ncbi.nlm.nih.gov/geo/query/acc.cgi?acc=GSE62432	cannonical WNT signaling
