# Supplementary material for: Comparative, transcriptome analysis of self-organizing optic tissues
Source: Sci Data. 2015 Jun 23;2:150030. doi: 10.1038/sdata.2015.30 (PMC4477696; doi:10.1038/sdata.2015.30)
Supplement: Supplementary Table 1 [file sdata201530-s2.xls]

## Sheet: gene_count.txt
Gene Information				Day 10 Rx::GFP+ (cpm, counts per million)				Day 12 +Wnt (cpm, counts per million)				Day 12 +FGF (cpm, counts per million)				Day 15 +Wnt (cpm, counts per million)				Day 15 +Fgf (cpm, counts per million)				Comparison of Gene Expression Levels
Gene Symbol	AccSeq	Gene_ID	track_id	Day 10 Rx:GFP+ sample 1	Day 10 Rx:GFP+ sample 2	Day 10 Rx:GFP+ sample 3	Day 10 Rx:GFP+ Average	Day 12 +Wnt Sample 1	Day 12 +Wnt Sample 2	Day 12 +Wnt Sample 3	Day 12 +Wnt Average	Day 12 +FGF Sample 1	Day 12 +FGF Sample 2	Day 12 +FGF Sample 3	Day 12 +FGF Average	Day 15 +Wnt Sample 1	Day 15 +Wnt Sample 2	Day 15 +Wnt Sample 3	Day 15 +Wnt Average	Day 15 +Fgf Sample 1	Day 15 +Fgf Sample 2	Day 15 +Fgf Sample 3	Day 15 +Fgf Average	Day 12 +Wnt / Day 10 Rx:GFP+	Day 12 +FGF / Day 10 Rx:GFP+	Day 15 +Wnt / Day 10 Rx:GFP+	Day 15 +FGF / Day 10 Rx:GFP+	Day 12 +FGF / Day 12 +Wnt	Day 15 +FGF / Day 15 +Wnt
Fam150a	NM_001195732	XLOC_000006	XLOC_000006	0	0	0	0	0	0	0	0	0	0	0	0	0	0	0	0	0	0	0	0	---	---	---	---	---	---
4930486I03Rik	NR_045734	XLOC_000032	XLOC_000032	0	0	0	0	0	0	0	0	0	0	0	0	0	0	0	0	0	0	0	0	---	---	---	---	---	---
Mir206	NR_029593	XLOC_000033	XLOC_000033	0	0	0	0	0	0	0	0	0	0	0	0	0	0	0	0	0	0	0	0	---	---	---	---	---	---
Mir133b	NR_029902	XLOC_000034	XLOC_000034	0	0	0	0	0	0	0	0	0	0	0	0	0	0	0	0	0	0	0	0	---	---	---	---	---	---
Il17a	NM_010552	XLOC_000035	XLOC_000035	0	0	0	0	0	0	0	0	0	0	0	0	0	0	0	0	0	0	0	0	---	---	---	---	---	---
Khdc1b	NM_001113187	XLOC_000042	XLOC_000042	0	0	0	0	0	0	0	0	0	0	0	0	0	0	0	0	0	0	0	0	---	---	---	---	---	---
Mir30a	NR_029533	XLOC_000043	XLOC_000043	0	0	0	0	0	0	0	0	0	0	0	0	0	0	0	0	0	0	0	0	---	---	---	---	---	---
Mir30c-2	NR_029717	XLOC_000044	XLOC_000044	0	0	0	0	0	0	0	0	0	0	0	0	0	0	0	0	0	0	0	0	---	---	---	---	---	---
Pih1d3	NM_029062	XLOC_000049	XLOC_000049	0	0	0	0	0	0	0	0	0	0	0	0	0	0	0	0	0	0	0	0	---	---	---	---	---	---
Gm4850	NR_015347	XLOC_000050	XLOC_000050	0	0	0	0	0	0	0	0	0	0	0	0	0	0	0	0	0	0	0	0	---	---	---	---	---	---
Prss39	NM_009355	XLOC_000057	XLOC_000057	0	0	0	0	0	0	0	0	0	0	0	0	0	0	0	0	0	0	0	0	---	---	---	---	---	---
Nms	NM_001011684	XLOC_000075	XLOC_000075	0	0	0	0	0	0	0	0	0	0	0	0	0	0	0	0	0	0	0	0	---	---	---	---	---	---
Il18r1	NM_008365	XLOC_000085	XLOC_000085	0	0	0	0	0	0	0	0	0	0	0	0	0	0	0	0	0	0	0	0	---	---	---	---	---	---
9130227L01Rik	NR_045837	XLOC_000119	XLOC_000119	0	0	0	0	0	0	0	0	0	0	0	0	0	0	0	0	0	0	0	0	---	---	---	---	---	---
Snord70	NR_028554	XLOC_000140	XLOC_000140	0	0	0	0	0	0	0	0	0	0	0	0	0	0	0	0	0	0	0	0	---	---	---	---	---	---
Snord11	NR_028521	XLOC_000141	XLOC_000141	0	0	0	0	0	0	0	0	0	0	0	0	0	0	0	0	0	0	0	0	---	---	---	---	---	---
Ctla4	NM_009843	XLOC_000149	XLOC_000149	0	0	0	0	0	0	0	0	0	0	0	0	0	0	0	0	0	0	0	0	---	---	---	---	---	---
Snora41	NR_028558	XLOC_000156	XLOC_000156	0	0	0	0	0	0	0	0	0	0	0	0	0	0	0	0	0	0	0	0	---	---	---	---	---	---
Gm13749	NR_027824	XLOC_000160	XLOC_000160	0	0	0	0	0	0	0	0	0	0	0	0	0	0	0	0	0	0	0	0	---	---	---	---	---	---
Gm8883	NR_027659	XLOC_000174	XLOC_000174	0	0	0	0	0	0	0	0	0	0	0	0	0	0	0	0	0	0	0	0	---	---	---	---	---	---
Mir26b	NR_029743	XLOC_000190	XLOC_000190	0	0	0	0	0	0	0	0	0	0	0	0	0	0	0	0	0	0	0	0	---	---	---	---	---	---
1700016L21Rik	NR_040460	XLOC_000220	XLOC_000220	0	0	0	0	0	0	0	0	0	0	0	0	0	0	0	0	0	0	0	0	---	---	---	---	---	---
Mir5126	NR_039588	XLOC_000228	XLOC_000228	0	0	0	0	0	0	0	0	0	0	0	0	0	0	0	0	0	0	0	0	---	---	---	---	---	---
Sp100	NM_013673	XLOC_000232	XLOC_000232	0	0	0	0	0	0	0	0	0	0	0	0	0	0	0	0	0	0	0	0	---	---	---	---	---	---
Spata3	NM_028647	XLOC_000236	XLOC_000236	0	0	0	0	0	0	0	0	0	0	0	0	0	0	0	0	0	0	0	0	---	---	---	---	---	---
1700019O17Rik	NM_027966	XLOC_000242	XLOC_000242	0	0	0	0	0	0	0	0	0	0	0	0	0	0	0	0	0	0	0	0	---	---	---	---	---	---
Akp3	NM_007432	XLOC_000246	XLOC_000246	0	0	0	0	0	0	0	0	0	0	0	0	0	0	0	0	0	0	0	0	---	---	---	---	---	---
Chrnd	NM_021600	XLOC_000248	XLOC_000248	0	0	0	0	0	0	0	0	0	0	0	0	0	0	0	0	0	0	0	0	---	---	---	---	---	---
3110079O15Rik	NM_028473	XLOC_000253	XLOC_000253	0	0	0	0	0	0	0	0	0	0	0	0	0	0	0	0	0	0	0	0	---	---	---	---	---	---
1700067G17Rik	NR_040471	XLOC_000266	XLOC_000266	0	0	0	0	0	0	0	0	0	0	0	0	0	0	0	0	0	0	0	0	---	---	---	---	---	---
Prlh	NM_001101647	XLOC_000272	XLOC_000272	0	0	0	0	0	0	0	0	0	0	0	0	0	0	0	0	0	0	0	0	---	---	---	---	---	---
Olfr1413	NM_147037	XLOC_000284	XLOC_000284	0	0	0	0	0	0	0	0	0	0	0	0	0	0	0	0	0	0	0	0	---	---	---	---	---	---
Olfr1412	NM_146277	XLOC_000285	XLOC_000285	0	0	0	0	0	0	0	0	0	0	0	0	0	0	0	0	0	0	0	0	---	---	---	---	---	---
Olfr1411	NM_146490	XLOC_000286	XLOC_000286	0	0	0	0	0	0	0	0	0	0	0	0	0	0	0	0	0	0	0	0	---	---	---	---	---	---
Olfr1410	NM_146491	XLOC_000287	XLOC_000287	0	0	0	0	0	0	0	0	0	0	0	0	0	0	0	0	0	0	0	0	---	---	---	---	---	---
Olfr12	NM_206896	XLOC_000288	XLOC_000288	0	0	0	0	0	0	0	0	0	0	0	0	0	0	0	0	0	0	0	0	---	---	---	---	---	---
Mir149	NR_029559	XLOC_000290	XLOC_000290	0	0	0	0	0	0	0	0	0	0	0	0	0	0	0	0	0	0	0	0	---	---	---	---	---	---
Aqp12	NM_177587	XLOC_000295	XLOC_000295	0	0	0	0	0	0	0	0	0	0	0	0	0	0	0	0	0	0	0	0	---	---	---	---	---	---
Agxt	NM_016702	XLOC_000296	XLOC_000296	0	0	0	0	0	0	0	0	0	0	0	0	0	0	0	0	0	0	0	0	---	---	---	---	---	---
Gm9994	NM_001205249	XLOC_000307	XLOC_000307	0	0	0	0	0	0	0	0	0	0	0	0	0	0	0	0	0	0	0	0	---	---	---	---	---	---
Neu4	NM_173772	XLOC_000309	XLOC_000309	0	0	0	0	0	0	0	0	0	0	0	0	0	0	0	0	0	0	0	0	---	---	---	---	---	---
4930440C22Rik	NR_040473	XLOC_000310	XLOC_000310	0	0	0	0	0	0	0	0	0	0	0	0	0	0	0	0	0	0	0	0	---	---	---	---	---	---
1810006J02Rik	NR_040439	XLOC_000313	XLOC_000313	0	0	0	0	0	0	0	0	0	0	0	0	0	0	0	0	0	0	0	0	---	---	---	---	---	---
Slco6d1	NM_027584	XLOC_000314	XLOC_000314	0	0	0	0	0	0	0	0	0	0	0	0	0	0	0	0	0	0	0	0	---	---	---	---	---	---
Gm20268	NR_037989	XLOC_000316	XLOC_000316	0	0	0	0	0	0	0	0	0	0	0	0	0	0	0	0	0	0	0	0	---	---	---	---	---	---
Serpinb10	NM_198028	XLOC_000328	XLOC_000328	0	0	0	0	0	0	0	0	0	0	0	0	0	0	0	0	0	0	0	0	---	---	---	---	---	---
Mir128-1	NR_029543	XLOC_000349	XLOC_000349	0	0	0	0	0	0	0	0	0	0	0	0	0	0	0	0	0	0	0	0	---	---	---	---	---	---
Fcamr	NM_144960	XLOC_000354	XLOC_000354	0	0	0	0	0	0	0	0	0	0	0	0	0	0	0	0	0	0	0	0	---	---	---	---	---	---
Mir135b	NR_029777	XLOC_000371	XLOC_000371	0	0	0	0	0	0	0	0	0	0	0	0	0	0	0	0	0	0	0	0	---	---	---	---	---	---
Gm10538	NR_045892	XLOC_000377	XLOC_000377	0	0	0	0	0	0	0	0	0	0	0	0	0	0	0	0	0	0	0	0	---	---	---	---	---	---
Mir181a-1	NR_029795	XLOC_000416	XLOC_000416	0	0	0	0	0	0	0	0	0	0	0	0	0	0	0	0	0	0	0	0	---	---	---	---	---	---
Mir181b-1	NR_029820	XLOC_000417	XLOC_000417	0	0	0	0	0	0	0	0	0	0	0	0	0	0	0	0	0	0	0	0	---	---	---	---	---	---
Mir488	NR_030441	XLOC_000460	XLOC_000460	0	0	0	0	0	0	0	0	0	0	0	0	0	0	0	0	0	0	0	0	---	---	---	---	---	---
Scarna3a	TCONS_00000637	XLOC_000462	XLOC_000462	0	0	0	0	0	0	0	0	0	0	0	0	0	0	0	0	0	0	0	0	---	---	---	---	---	---
Snord47	NR_028543	XLOC_000469	XLOC_000469	0	0	0	0	0	0	0	0	0	0	0	0	0	0	0	0	0	0	0	0	---	---	---	---	---	---
Tnfsf4	NM_009452	XLOC_000472	XLOC_000472	0	0	0	0	0	0	0	0	0	0	0	0	0	0	0	0	0	0	0	0	---	---	---	---	---	---
Gm20743	NR_040303	XLOC_000490	XLOC_000490	0	0	0	0	0	0	0	0	0	0	0	0	0	0	0	0	0	0	0	0	---	---	---	---	---	---
Sh2d1b2	NM_001033499	XLOC_000507	XLOC_000507	0	0	0	0	0	0	0	0	0	0	0	0	0	0	0	0	0	0	0	0	---	---	---	---	---	---
Sh2d1b1	NM_012009	XLOC_000508	XLOC_000508	0	0	0	0	0	0	0	0	0	0	0	0	0	0	0	0	0	0	0	0	---	---	---	---	---	---
Cd48	NM_007649	XLOC_000527	XLOC_000527	0	0	0	0	0	0	0	0	0	0	0	0	0	0	0	0	0	0	0	0	---	---	---	---	---	---
Olfr16	NM_008763	XLOC_000543	XLOC_000543	0	0	0	0	0	0	0	0	0	0	0	0	0	0	0	0	0	0	0	0	---	---	---	---	---	---
Olfr218	NM_001001809	XLOC_000544	XLOC_000544	0	0	0	0	0	0	0	0	0	0	0	0	0	0	0	0	0	0	0	0	---	---	---	---	---	---
Olfr1404	NM_146881	XLOC_000545	XLOC_000545	0	0	0	0	0	0	0	0	0	0	0	0	0	0	0	0	0	0	0	0	---	---	---	---	---	---
Olfr418-ps1	NM_146651	XLOC_000546	XLOC_000546	0	0	0	0	0	0	0	0	0	0	0	0	0	0	0	0	0	0	0	0	---	---	---	---	---	---
Pydc3	NM_001162938	XLOC_000549	XLOC_000549	0	0	0	0	0	0	0	0	0	0	0	0	0	0	0	0	0	0	0	0	---	---	---	---	---	---
Olfr433	NM_146717	XLOC_000550	XLOC_000550	0	0	0	0	0	0	0	0	0	0	0	0	0	0	0	0	0	0	0	0	---	---	---	---	---	---
Olfr432	NM_146716	XLOC_000551	XLOC_000551	0	0	0	0	0	0	0	0	0	0	0	0	0	0	0	0	0	0	0	0	---	---	---	---	---	---
Olfr430	NM_146718	XLOC_000552	XLOC_000552	0	0	0	0	0	0	0	0	0	0	0	0	0	0	0	0	0	0	0	0	---	---	---	---	---	---
Olfr429	NM_146722	XLOC_000553	XLOC_000553	0	0	0	0	0	0	0	0	0	0	0	0	0	0	0	0	0	0	0	0	---	---	---	---	---	---
Olfr426	TCONS_00000755	XLOC_000554	XLOC_000554	0	0	0	0	0	0	0	0	0	0	0	0	0	0	0	0	0	0	0	0	---	---	---	---	---	---
Olfr421-ps1	TCONS_00000757	XLOC_000556	XLOC_000556	0	0	0	0	0	0	0	0	0	0	0	0	0	0	0	0	0	0	0	0	---	---	---	---	---	---
Olfr420	NM_146305	XLOC_000557	XLOC_000557	0	0	0	0	0	0	0	0	0	0	0	0	0	0	0	0	0	0	0	0	---	---	---	---	---	---
Mptx1	NM_025470	XLOC_000559	XLOC_000559	0	0	0	0	0	0	0	0	0	0	0	0	0	0	0	0	0	0	0	0	---	---	---	---	---	---
Olfr417	NM_207137	XLOC_000560	XLOC_000560	0	0	0	0	0	0	0	0	0	0	0	0	0	0	0	0	0	0	0	0	---	---	---	---	---	---
Olfr248	NM_146714	XLOC_000561	XLOC_000561	0	0	0	0	0	0	0	0	0	0	0	0	0	0	0	0	0	0	0	0	---	---	---	---	---	---
Olfr414	NM_146761	XLOC_000562	XLOC_000562	0	0	0	0	0	0	0	0	0	0	0	0	0	0	0	0	0	0	0	0	---	---	---	---	---	---
Olfr220	NM_207694	XLOC_000563	XLOC_000563	0	0	0	0	0	0	0	0	0	0	0	0	0	0	0	0	0	0	0	0	---	---	---	---	---	---
4930488B22Rik	NR_040627	XLOC_000601	XLOC_000601	0	0	0	0	0	0	0	0	0	0	0	0	0	0	0	0	0	0	0	0	---	---	---	---	---	---
Mir664 Snora36b	NR_034044 TCONS_00000810	XLOC_000603	XLOC_000603	0	0	0	0	0	0	0	0	0	0	0	0	0	0	0	0	0	0	0	0	---	---	---	---	---	---
Mir194-1	NR_029580	XLOC_000604	XLOC_000604	0	0	0	0	0	0	0	0	0	0	0	0	0	0	0	0	0	0	0	0	---	---	---	---	---	---
Mir215	NR_029908	XLOC_000605	XLOC_000605	0	0	0	0	0	0	0	0	0	0	0	0	0	0	0	0	0	0	0	0	---	---	---	---	---	---
Mir297c	NR_030555	XLOC_000610	XLOC_000610	0	0	0	0	0	0	0	0	0	0	0	0	0	0	0	0	0	0	0	0	---	---	---	---	---	---
1700007P06Rik	NR_040554	XLOC_000612	XLOC_000612	0	0	0	0	0	0	0	0	0	0	0	0	0	0	0	0	0	0	0	0	---	---	---	---	---	---
1700065J18Rik	NR_040468	XLOC_000630	XLOC_000630	0	0	0	0	0	0	0	0	0	0	0	0	0	0	0	0	0	0	0	0	---	---	---	---	---	---
Snord87	NR_004410	XLOC_000648	XLOC_000648	0	0	0	0	0	0	0	0	0	0	0	0	0	0	0	0	0	0	0	0	---	---	---	---	---	---
Mir467e	NR_030645	XLOC_000653	XLOC_000653	0	0	0	0	0	0	0	0	0	0	0	0	0	0	0	0	0	0	0	0	---	---	---	---	---	---
Defb44-ps	NR_002879	XLOC_000671	XLOC_000671	0	0	0	0	0	0	0	0	0	0	0	0	0	0	0	0	0	0	0	0	---	---	---	---	---	---
Defb18	NM_001039123	XLOC_000672	XLOC_000672	0	0	0	0	0	0	0	0	0	0	0	0	0	0	0	0	0	0	0	0	---	---	---	---	---	---
Defb41 Gm15386	NM_001040027 NM_183124	XLOC_000673	XLOC_000673	0	0	0	0	0	0	0	0	0	0	0	0	0	0	0	0	0	0	0	0	---	---	---	---	---	---
4931408C20Rik	NM_001033764	XLOC_000691	XLOC_000691	0	0	0	0	0	0	0	0	0	0	0	0	0	0	0	0	0	0	0	0	---	---	---	---	---	---
Gm597	NM_001013750	XLOC_000692	XLOC_000692	0	0	0	0	0	0	0	0	0	0	0	0	0	0	0	0	0	0	0	0	---	---	---	---	---	---
4931428L18Rik	NR_033445	XLOC_000695	XLOC_000695	0	0	0	0	0	0	0	0	0	0	0	0	0	0	0	0	0	0	0	0	---	---	---	---	---	---
Mir5103	NR_039562	XLOC_000703	XLOC_000703	0	0	0	0	0	0	0	0	0	0	0	0	0	0	0	0	0	0	0	0	---	---	---	---	---	---
Prss40	NM_009356	XLOC_000705	XLOC_000705	0	0	0	0	0	0	0	0	0	0	0	0	0	0	0	0	0	0	0	0	---	---	---	---	---	---
Lyg2	NM_001033427	XLOC_000724	XLOC_000724	0	0	0	0	0	0	0	0	0	0	0	0	0	0	0	0	0	0	0	0	---	---	---	---	---	---
Snord89	NR_028555	XLOC_000732	XLOC_000732	0	0	0	0	0	0	0	0	0	0	0	0	0	0	0	0	0	0	0	0	---	---	---	---	---	---
4930448I06Rik	NR_040475	XLOC_000740	XLOC_000740	0	0	0	0	0	0	0	0	0	0	0	0	0	0	0	0	0	0	0	0	---	---	---	---	---	---
Gm4776	NR_037691	XLOC_000752	XLOC_000752	0	0	0	0	0	0	0	0	0	0	0	0	0	0	0	0	0	0	0	0	---	---	---	---	---	---
Hsfy2	NM_027661	XLOC_000775	XLOC_000775	0	0	0	0	0	0	0	0	0	0	0	0	0	0	0	0	0	0	0	0	---	---	---	---	---	---
Als2cr12	NM_175370	XLOC_000785	XLOC_000785	0	0	0	0	0	0	0	0	0	0	0	0	0	0	0	0	0	0	0	0	---	---	---	---	---	---
Mir1958	NR_035484	XLOC_000801	XLOC_000801	0	0	0	0	0	0	0	0	0	0	0	0	0	0	0	0	0	0	0	0	---	---	---	---	---	---
4933417E11Rik	NR_040454	XLOC_000824	XLOC_000824	0	0	0	0	0	0	0	0	0	0	0	0	0	0	0	0	0	0	0	0	---	---	---	---	---	---
Tnp1	NM_009407	XLOC_000830	XLOC_000830	0	0	0	0	0	0	0	0	0	0	0	0	0	0	0	0	0	0	0	0	---	---	---	---	---	---
Pinc	NR_003202	XLOC_000831	XLOC_000831	0	0	0	0	0	0	0	0	0	0	0	0	0	0	0	0	0	0	0	0	---	---	---	---	---	---
Mir375	NR_029876	XLOC_000843	XLOC_000843	0	0	0	0	0	0	0	0	0	0	0	0	0	0	0	0	0	0	0	0	---	---	---	---	---	---
Gm15179	NR_037976	XLOC_000857	XLOC_000857	0	0	0	0	0	0	0	0	0	0	0	0	0	0	0	0	0	0	0	0	---	---	---	---	---	---
Snora75	NR_028478	XLOC_000886	XLOC_000886	0	0	0	0	0	0	0	0	0	0	0	0	0	0	0	0	0	0	0	0	---	---	---	---	---	---
Snord82	NR_002851	XLOC_000887	XLOC_000887	0	0	0	0	0	0	0	0	0	0	0	0	0	0	0	0	0	0	0	0	---	---	---	---	---	---
C030007H22Rik	NR_040482	XLOC_000901	XLOC_000901	0	0	0	0	0	0	0	0	0	0	0	0	0	0	0	0	0	0	0	0	---	---	---	---	---	---
Asb18	NM_139152	XLOC_000904	XLOC_000904	0	0	0	0	0	0	0	0	0	0	0	0	0	0	0	0	0	0	0	0	---	---	---	---	---	---
1700020N18Rik	NR_026924	XLOC_000909	XLOC_000909	0	0	0	0	0	0	0	0	0	0	0	0	0	0	0	0	0	0	0	0	---	---	---	---	---	---
Olfr1416	NM_147038	XLOC_000914	XLOC_000914	0	0	0	0	0	0	0	0	0	0	0	0	0	0	0	0	0	0	0	0	---	---	---	---	---	---
Olfr1415	NM_001011525	XLOC_000915	XLOC_000915	0	0	0	0	0	0	0	0	0	0	0	0	0	0	0	0	0	0	0	0	---	---	---	---	---	---
Olfr1414	NM_147039	XLOC_000916	XLOC_000916	0	0	0	0	0	0	0	0	0	0	0	0	0	0	0	0	0	0	0	0	---	---	---	---	---	---
4930598F16Rik	NR_040479	XLOC_000931	XLOC_000931	0	0	0	0	0	0	0	0	0	0	0	0	0	0	0	0	0	0	0	0	---	---	---	---	---	---
1700063A18Rik	NR_040467	XLOC_000932	XLOC_000932	0	0	0	0	0	0	0	0	0	0	0	0	0	0	0	0	0	0	0	0	---	---	---	---	---	---
4930533P14Rik	NR_040478	XLOC_000933	XLOC_000933	0	0	0	0	0	0	0	0	0	0	0	0	0	0	0	0	0	0	0	0	---	---	---	---	---	---
Slco6b1	NM_001039475	XLOC_000935	XLOC_000935	0	0	0	0	0	0	0	0	0	0	0	0	0	0	0	0	0	0	0	0	---	---	---	---	---	---
Serpinb3b	NM_198680	XLOC_000949	XLOC_000949	0	0	0	0	0	0	0	0	0	0	0	0	0	0	0	0	0	0	0	0	---	---	---	---	---	---
Serpinb3c	NM_201363	XLOC_000950	XLOC_000950	0	0	0	0	0	0	0	0	0	0	0	0	0	0	0	0	0	0	0	0	---	---	---	---	---	---
Marco	NM_010766	XLOC_000965	XLOC_000965	0	0	0	0	0	0	0	0	0	0	0	0	0	0	0	0	0	0	0	0	---	---	---	---	---	---
Daf2	NM_007827	XLOC_000981	XLOC_000981	0	0	0	0	0	0	0	0	0	0	0	0	0	0	0	0	0	0	0	0	---	---	---	---	---	---
Zp3r	NM_009581	XLOC_000983	XLOC_000983	0	0	0	0	0	0	0	0	0	0	0	0	0	0	0	0	0	0	0	0	---	---	---	---	---	---
Il20	NM_021380	XLOC_000988	XLOC_000988	0	0	0	0	0	0	0	0	0	0	0	0	0	0	0	0	0	0	0	0	---	---	---	---	---	---
Gm5833	NR_040304	XLOC_001035	XLOC_001035	0	0	0	0	0	0	0	0	0	0	0	0	0	0	0	0	0	0	0	0	---	---	---	---	---	---
Cfhr1	NM_015780	XLOC_001039	XLOC_001039	0	0	0	0	0	0	0	0	0	0	0	0	0	0	0	0	0	0	0	0	---	---	---	---	---	---
4930590L20Rik	NR_040604	XLOC_001043	XLOC_001043	0	0	0	0	0	0	0	0	0	0	0	0	0	0	0	0	0	0	0	0	---	---	---	---	---	---
Rgs18	NM_022881	XLOC_001049	XLOC_001049	0	0	0	0	0	0	0	0	0	0	0	0	0	0	0	0	0	0	0	0	---	---	---	---	---	---
4930452N14Rik	NR_040629	XLOC_001070	XLOC_001070	0	0	0	0	0	0	0	0	0	0	0	0	0	0	0	0	0	0	0	0	---	---	---	---	---	---
7420461P10Rik	NM_001177581	XLOC_001104	XLOC_001104	0	0	0	0	0	0	0	0	0	0	0	0	0	0	0	0	0	0	0	0	---	---	---	---	---	---
Xcl1	NM_008510	XLOC_001119	XLOC_001119	0	0	0	0	0	0	0	0	0	0	0	0	0	0	0	0	0	0	0	0	---	---	---	---	---	---
4930568G15Rik	NR_040480	XLOC_001120	XLOC_001120	0	0	0	0	0	0	0	0	0	0	0	0	0	0	0	0	0	0	0	0	---	---	---	---	---	---
Gm4847	NM_001164312	XLOC_001132	XLOC_001132	0	0	0	0	0	0	0	0	0	0	0	0	0	0	0	0	0	0	0	0	---	---	---	---	---	---
Fmo9	NM_172844	XLOC_001133	XLOC_001133	0	0	0	0	0	0	0	0	0	0	0	0	0	0	0	0	0	0	0	0	---	---	---	---	---	---
Fcrla	NR_027666	XLOC_001150	XLOC_001150	0	0	0	0	0	0	0	0	0	0	0	0	0	0	0	0	0	0	0	0	---	---	---	---	---	---
Fcrl6	NM_001164725	XLOC_001176	XLOC_001176	0	0	0	0	0	0	0	0	0	0	0	0	0	0	0	0	0	0	0	0	---	---	---	---	---	---
Olfr1408	NM_146764	XLOC_001179	XLOC_001179	0	0	0	0	0	0	0	0	0	0	0	0	0	0	0	0	0	0	0	0	---	---	---	---	---	---
Olfr1406	NM_146763	XLOC_001180	XLOC_001180	0	0	0	0	0	0	0	0	0	0	0	0	0	0	0	0	0	0	0	0	---	---	---	---	---	---
Fcer1a	NM_010184	XLOC_001181	XLOC_001181	0	0	0	0	0	0	0	0	0	0	0	0	0	0	0	0	0	0	0	0	---	---	---	---	---	---
Mptx2	NM_001205011	XLOC_001182	XLOC_001182	0	0	0	0	0	0	0	0	0	0	0	0	0	0	0	0	0	0	0	0	---	---	---	---	---	---
BC094916	NM_001024721	XLOC_001185	XLOC_001185	0	0	0	0	0	0	0	0	0	0	0	0	0	0	0	0	0	0	0	0	---	---	---	---	---	---
Pydc4	NM_001177350	XLOC_001186	XLOC_001186	0	0	0	0	0	0	0	0	0	0	0	0	0	0	0	0	0	0	0	0	---	---	---	---	---	---
Ifi205	NM_172648	XLOC_001193	XLOC_001193	0	0	0	0	0	0	0	0	0	0	0	0	0	0	0	0	0	0	0	0	---	---	---	---	---	---
Olfr231	NM_001005520	XLOC_001194	XLOC_001194	0	0	0	0	0	0	0	0	0	0	0	0	0	0	0	0	0	0	0	0	---	---	---	---	---	---
Olfr419	NM_146715	XLOC_001195	XLOC_001195	0	0	0	0	0	0	0	0	0	0	0	0	0	0	0	0	0	0	0	0	---	---	---	---	---	---
Mir350	NR_029775	XLOC_001203	XLOC_001203	0	0	0	0	0	0	0	0	0	0	0	0	0	0	0	0	0	0	0	0	---	---	---	---	---	---
2310043L19Rik	NR_037994	XLOC_001206	XLOC_001206	0	0	0	0	0	0	0	0	0	0	0	0	0	0	0	0	0	0	0	0	---	---	---	---	---	---
4922505E12Rik	NM_001033547	XLOC_001228	XLOC_001228	0	0	0	0	0	0	0	0	0	0	0	0	0	0	0	0	0	0	0	0	---	---	---	---	---	---
Mir1981	NR_035502	XLOC_001237	XLOC_001237	0	0	0	0	0	0	0	0	0	0	0	0	0	0	0	0	0	0	0	0	---	---	---	---	---	---
9330162B11Rik	NR_038007	XLOC_001247	XLOC_001247	0	0	0	0	0	0	0	0	0	0	0	0	0	0	0	0	0	0	0	0	---	---	---	---	---	---
Mir3473c	NR_039566	XLOC_001263	XLOC_001263	0	0	0	0	0	0	0	0	0	0	0	0	0	0	0	0	0	0	0	0	---	---	---	---	---	---
Mir205	NR_029592	XLOC_001274	XLOC_001274	0	0	0	0	0	0	0	0	0	0	0	0	0	0	0	0	0	0	0	0	---	---	---	---	---	---
4930503O07Rik	NR_040477	XLOC_001275	XLOC_001275	0	0	0	0	0	0	0	0	0	0	0	0	0	0	0	0	0	0	0	0	---	---	---	---	---	---
Mir5104	NR_039563	XLOC_001298	XLOC_001298	0	0	0	0	0	0	0	0	0	0	0	0	0	0	0	0	0	0	0	0	---	---	---	---	---	---
4930567K20Rik	NR_046010	XLOC_001301	XLOC_001301	0	0	0	0	0	0	0	0	0	0	0	0	0	0	0	0	0	0	0	0	---	---	---	---	---	---
Gm20139	NR_038022	XLOC_001317	XLOC_001317	0	0	0	0	0	0	0	0	0	0	0	0	0	0	0	0	0	0	0	0	---	---	---	---	---	---
Il22ra2	NM_178258	XLOC_001320	XLOC_001320	0	0	0	0	0	0	0	0	0	0	0	0	0	0	0	0	0	0	0	0	---	---	---	---	---	---
Gm5420	NR_045843	XLOC_001331	XLOC_001331	0	0	0	0	0	0	0	0	0	0	0	0	0	0	0	0	0	0	0	0	---	---	---	---	---	---
Vnn3	NM_011979	XLOC_001339	XLOC_001339	0	0	0	0	0	0	0	0	0	0	0	0	0	0	0	0	0	0	0	0	---	---	---	---	---	---
Taar1	NM_053205	XLOC_001341	XLOC_001341	0	0	0	0	0	0	0	0	0	0	0	0	0	0	0	0	0	0	0	0	---	---	---	---	---	---
Taar7b	NM_001010827	XLOC_001346	XLOC_001346	0	0	0	0	0	0	0	0	0	0	0	0	0	0	0	0	0	0	0	0	---	---	---	---	---	---
Taar7e	NM_001010835	XLOC_001348	XLOC_001348	0	0	0	0	0	0	0	0	0	0	0	0	0	0	0	0	0	0	0	0	---	---	---	---	---	---
Taar8a	NM_001010830	XLOC_001350	XLOC_001350	0	0	0	0	0	0	0	0	0	0	0	0	0	0	0	0	0	0	0	0	---	---	---	---	---	---
Sult3a1	NM_020565	XLOC_001366	XLOC_001366	0	0	0	0	0	0	0	0	0	0	0	0	0	0	0	0	0	0	0	0	---	---	---	---	---	---
Slc22a16	NM_027572	XLOC_001381	XLOC_001381	0	0	0	0	0	0	0	0	0	0	0	0	0	0	0	0	0	0	0	0	---	---	---	---	---	---
5730435O14Rik	NR_045341	XLOC_001389	XLOC_001389	0	0	0	0	0	0	0	0	0	0	0	0	0	0	0	0	0	0	0	0	---	---	---	---	---	---
F830002L21Rik	NR_033558	XLOC_001399	XLOC_001399	0	0	0	0	0	0	0	0	0	0	0	0	0	0	0	0	0	0	0	0	---	---	---	---	---	---
Mir1929	NR_035450	XLOC_001404	XLOC_001404	0	0	0	0	0	0	0	0	0	0	0	0	0	0	0	0	0	0	0	0	---	---	---	---	---	---
Snord14d	TCONS_00001840	XLOC_001410	XLOC_001410	0	0	0	0	0	0	0	0	0	0	0	0	0	0	0	0	0	0	0	0	---	---	---	---	---	---
Gp49a	NM_008147	XLOC_001413	XLOC_001413	0	0	0	0	0	0	0	0	0	0	0	0	0	0	0	0	0	0	0	0	---	---	---	---	---	---
Lilrb4	NM_013532	XLOC_001414	XLOC_001414	0	0	0	0	0	0	0	0	0	0	0	0	0	0	0	0	0	0	0	0	---	---	---	---	---	---
Prf1	NM_011073	XLOC_001450	XLOC_001450	0	0	0	0	0	0	0	0	0	0	0	0	0	0	0	0	0	0	0	0	---	---	---	---	---	---
Mir5108	NR_039568	XLOC_001458	XLOC_001458	0	0	0	0	0	0	0	0	0	0	0	0	0	0	0	0	0	0	0	0	---	---	---	---	---	---
4933407G14Rik	NR_045841	XLOC_001492	XLOC_001492	0	0	0	0	0	0	0	0	0	0	0	0	0	0	0	0	0	0	0	0	---	---	---	---	---	---
Gm10787	NR_045882	XLOC_001509	XLOC_001509	0	0	0	0	0	0	0	0	0	0	0	0	0	0	0	0	0	0	0	0	---	---	---	---	---	---
Mir1930	NR_035451	XLOC_001517	XLOC_001517	0	0	0	0	0	0	0	0	0	0	0	0	0	0	0	0	0	0	0	0	---	---	---	---	---	---
Gm10272	NR_026831	XLOC_001518	XLOC_001518	0	0	0	0	0	0	0	0	0	0	0	0	0	0	0	0	0	0	0	0	---	---	---	---	---	---
Gm10024	NM_001081452	XLOC_001519	XLOC_001519	0	0	0	0	0	0	0	0	0	0	0	0	0	0	0	0	0	0	0	0	---	---	---	---	---	---
Gm10142	NM_001205035	XLOC_001520	XLOC_001520	0	0	0	0	0	0	0	0	0	0	0	0	0	0	0	0	0	0	0	0	---	---	---	---	---	---
Krtap12-1	NM_010670	XLOC_001521	XLOC_001521	0	0	0	0	0	0	0	0	0	0	0	0	0	0	0	0	0	0	0	0	---	---	---	---	---	---
Gm10100	NM_001205033	XLOC_001522	XLOC_001522	0	0	0	0	0	0	0	0	0	0	0	0	0	0	0	0	0	0	0	0	---	---	---	---	---	---
Gm2696	NM_001205009	XLOC_001523	XLOC_001523	0	0	0	0	0	0	0	0	0	0	0	0	0	0	0	0	0	0	0	0	---	---	---	---	---	---
Gm10318	NM_001162944	XLOC_001525	XLOC_001525	0	0	0	0	0	0	0	0	0	0	0	0	0	0	0	0	0	0	0	0	---	---	---	---	---	---
1700009J07Rik	NR_015547	XLOC_001527	XLOC_001527	0	0	0	0	0	0	0	0	0	0	0	0	0	0	0	0	0	0	0	0	---	---	---	---	---	---
Olfr1354	NM_001199840	XLOC_001535	XLOC_001535	0	0	0	0	0	0	0	0	0	0	0	0	0	0	0	0	0	0	0	0	---	---	---	---	---	---
Olfr8	NM_207201	XLOC_001536	XLOC_001536	0	0	0	0	0	0	0	0	0	0	0	0	0	0	0	0	0	0	0	0	---	---	---	---	---	---
Olfr1353	NM_147042	XLOC_001537	XLOC_001537	0	0	0	0	0	0	0	0	0	0	0	0	0	0	0	0	0	0	0	0	---	---	---	---	---	---
Olfr1352	NM_147071	XLOC_001538	XLOC_001538	0	0	0	0	0	0	0	0	0	0	0	0	0	0	0	0	0	0	0	0	---	---	---	---	---	---
Olfr1351	NM_147040	XLOC_001539	XLOC_001539	0	0	0	0	0	0	0	0	0	0	0	0	0	0	0	0	0	0	0	0	---	---	---	---	---	---
Olfr57	NM_147041	XLOC_001540	XLOC_001540	0	0	0	0	0	0	0	0	0	0	0	0	0	0	0	0	0	0	0	0	---	---	---	---	---	---
Vmn2r80	NM_001103368	XLOC_001541	XLOC_001541	0	0	0	0	0	0	0	0	0	0	0	0	0	0	0	0	0	0	0	0	---	---	---	---	---	---
Vmn2r81	NM_175936	XLOC_001542	XLOC_001542	0	0	0	0	0	0	0	0	0	0	0	0	0	0	0	0	0	0	0	0	---	---	---	---	---	---
Vmn2r82	NM_001101572	XLOC_001543	XLOC_001543	0	0	0	0	0	0	0	0	0	0	0	0	0	0	0	0	0	0	0	0	---	---	---	---	---	---
Vmn2r83	NM_001104537	XLOC_001544	XLOC_001544	0	0	0	0	0	0	0	0	0	0	0	0	0	0	0	0	0	0	0	0	---	---	---	---	---	---
Elane	NM_015779	XLOC_001557	XLOC_001557	0	0	0	0	0	0	0	0	0	0	0	0	0	0	0	0	0	0	0	0	---	---	---	---	---	---
Mir1982	NR_035503	XLOC_001588	XLOC_001588	0	0	0	0	0	0	0	0	0	0	0	0	0	0	0	0	0	0	0	0	---	---	---	---	---	---
Snord37	NR_028549	XLOC_001596	XLOC_001596	0	0	0	0	0	0	0	0	0	0	0	0	0	0	0	0	0	0	0	0	---	---	---	---	---	---
4930486F22Rik	NR_038024	XLOC_001636	XLOC_001636	0	0	0	0	0	0	0	0	0	0	0	0	0	0	0	0	0	0	0	0	---	---	---	---	---	---
1700113H08Rik	NM_029685	XLOC_001641	XLOC_001641	0	0	0	0	0	0	0	0	0	0	0	0	0	0	0	0	0	0	0	0	---	---	---	---	---	---
Mir1931	NR_035452	XLOC_001656	XLOC_001656	0	0	0	0	0	0	0	0	0	0	0	0	0	0	0	0	0	0	0	0	---	---	---	---	---	---
4930556N09Rik	NR_045358	XLOC_001674	XLOC_001674	0	0	0	0	0	0	0	0	0	0	0	0	0	0	0	0	0	0	0	0	---	---	---	---	---	---
Mir3966	NR_039547	XLOC_001675	XLOC_001675	0	0	0	0	0	0	0	0	0	0	0	0	0	0	0	0	0	0	0	0	---	---	---	---	---	---
Ccer1	NM_025724	XLOC_001680	XLOC_001680	0	0	0	0	0	0	0	0	0	0	0	0	0	0	0	0	0	0	0	0	---	---	---	---	---	---
Gm20110	NR_038019	XLOC_001685	XLOC_001685	0	0	0	0	0	0	0	0	0	0	0	0	0	0	0	0	0	0	0	0	---	---	---	---	---	---
Gm4312	TCONS_00002961	XLOC_002206	XLOC_001687	0	0	0	0	0	0	0	0	0	0	0	0	0	0	0	0	0	0	0	0	---	---	---	---	---	---
Gm4302 Gm4303 Gm4305	NM_001166634 TCONS_00002235 TCONS_00002238	XLOC_001689	XLOC_001689	0	0	0	0	0	0	0	0	0	0	0	0	0	0	0	0	0	0	0	0	---	---	---	---	---	---
Gm4312	TCONS_00002961	XLOC_002206	XLOC_001690	0	0	0	0	0	0	0	0	0	0	0	0	0	0	0	0	0	0	0	0	---	---	---	---	---	---
1700017N19Rik	NM_001081246	XLOC_001692	XLOC_001692	0	0	0	0	0	0	0	0	0	0	0	0	0	0	0	0	0	0	0	0	---	---	---	---	---	---
Mir3059	NR_037211	XLOC_001694	XLOC_001694	0	0	0	0	0	0	0	0	0	0	0	0	0	0	0	0	0	0	0	0	---	---	---	---	---	---
Gm20765 Gm21312 Gm4340	NM_001177535 NM_001270642_6 NM_001270644_5	XLOC_001697 XLOC_001698	XLOC_001697	0	0	0	0	0	0	0	0	0	0	0	0	0	0	0	0	0	0	0	0	---	---	---	---	---	---
9230102K24Rik	NR_028438	XLOC_001705	XLOC_001705	0	0	0	0	0	0	0	0	0	0	0	0	0	0	0	0	0	0	0	0	---	---	---	---	---	---
Glipr1l2	NM_026223	XLOC_001715	XLOC_001715	0	0	0	0	0	0	0	0	0	0	0	0	0	0	0	0	0	0	0	0	---	---	---	---	---	---
1700010J16Rik	NR_040579	XLOC_001718	XLOC_001718	0	0	0	0	0	0	0	0	0	0	0	0	0	0	0	0	0	0	0	0	---	---	---	---	---	---
Mir669h	NR_035418	XLOC_001719	XLOC_001719	0	0	0	0	0	0	0	0	0	0	0	0	0	0	0	0	0	0	0	0	---	---	---	---	---	---
D630029K05Rik	NR_027847	XLOC_001727	XLOC_001727	0	0	0	0	0	0	0	0	0	0	0	0	0	0	0	0	0	0	0	0	---	---	---	---	---	---
Ifng	NM_008337	XLOC_001734	XLOC_001734	0	0	0	0	0	0	0	0	0	0	0	0	0	0	0	0	0	0	0	0	---	---	---	---	---	---
1700064J06Rik	NR_045348	XLOC_001735	XLOC_001735	0	0	0	0	0	0	0	0	0	0	0	0	0	0	0	0	0	0	0	0	---	---	---	---	---	---
4930503E24Rik	NR_028310	XLOC_001751	XLOC_001751	0	0	0	0	0	0	0	0	0	0	0	0	0	0	0	0	0	0	0	0	---	---	---	---	---	---
Rdh19	NM_147222	XLOC_001778	XLOC_001778	0	0	0	0	0	0	0	0	0	0	0	0	0	0	0	0	0	0	0	0	---	---	---	---	---	---
Mir677	NR_030442	XLOC_001785	XLOC_001785	0	0	0	0	0	0	0	0	0	0	0	0	0	0	0	0	0	0	0	0	---	---	---	---	---	---
Olfr9	NM_146861	XLOC_001806	XLOC_001806	0	0	0	0	0	0	0	0	0	0	0	0	0	0	0	0	0	0	0	0	---	---	---	---	---	---
Olfr763	NM_146862	XLOC_001807	XLOC_001807	0	0	0	0	0	0	0	0	0	0	0	0	0	0	0	0	0	0	0	0	---	---	---	---	---	---
Olfr774	NM_207620	XLOC_001808	XLOC_001808	0	0	0	0	0	0	0	0	0	0	0	0	0	0	0	0	0	0	0	0	---	---	---	---	---	---
Olfr775	NM_146545	XLOC_001809	XLOC_001809	0	0	0	0	0	0	0	0	0	0	0	0	0	0	0	0	0	0	0	0	---	---	---	---	---	---
Olfr776	NM_207559	XLOC_001810	XLOC_001810	0	0	0	0	0	0	0	0	0	0	0	0	0	0	0	0	0	0	0	0	---	---	---	---	---	---
Olfr780	NM_146284	XLOC_001811	XLOC_001811	0	0	0	0	0	0	0	0	0	0	0	0	0	0	0	0	0	0	0	0	---	---	---	---	---	---
Olfr781	NM_146728	XLOC_001812	XLOC_001812	0	0	0	0	0	0	0	0	0	0	0	0	0	0	0	0	0	0	0	0	---	---	---	---	---	---
Olfr782	NM_001011797	XLOC_001813	XLOC_001813	0	0	0	0	0	0	0	0	0	0	0	0	0	0	0	0	0	0	0	0	---	---	---	---	---	---
Olfr784	NM_146729	XLOC_001814	XLOC_001814	0	0	0	0	0	0	0	0	0	0	0	0	0	0	0	0	0	0	0	0	---	---	---	---	---	---
Olfr786	NM_146549	XLOC_001815	XLOC_001815	0	0	0	0	0	0	0	0	0	0	0	0	0	0	0	0	0	0	0	0	---	---	---	---	---	---
Olfr787	NM_001011822	XLOC_001816	XLOC_001816	0	0	0	0	0	0	0	0	0	0	0	0	0	0	0	0	0	0	0	0	---	---	---	---	---	---
Olfr788	NM_146551	XLOC_001817	XLOC_001817	0	0	0	0	0	0	0	0	0	0	0	0	0	0	0	0	0	0	0	0	---	---	---	---	---	---
Olfr790	NM_146933	XLOC_001818	XLOC_001818	0	0	0	0	0	0	0	0	0	0	0	0	0	0	0	0	0	0	0	0	---	---	---	---	---	---
Olfr791	NM_146930	XLOC_001819	XLOC_001819	0	0	0	0	0	0	0	0	0	0	0	0	0	0	0	0	0	0	0	0	---	---	---	---	---	---
Olfr792	NM_001011849	XLOC_001820	XLOC_001820	0	0	0	0	0	0	0	0	0	0	0	0	0	0	0	0	0	0	0	0	---	---	---	---	---	---
Olfr794	NM_146378	XLOC_001821	XLOC_001821	0	0	0	0	0	0	0	0	0	0	0	0	0	0	0	0	0	0	0	0	---	---	---	---	---	---
Olfr799	NM_146927	XLOC_001822	XLOC_001822	0	0	0	0	0	0	0	0	0	0	0	0	0	0	0	0	0	0	0	0	---	---	---	---	---	---
Olfr800	NM_146548	XLOC_001823	XLOC_001823	0	0	0	0	0	0	0	0	0	0	0	0	0	0	0	0	0	0	0	0	---	---	---	---	---	---
Mir684-1	TCONS_00005273	XLOC_003996	XLOC_001824	0	0	0	0	0	0	0	0	0	0	0	0	0	0	0	0	0	0	0	0	---	---	---	---	---	---
Olfr804	NM_001011821	XLOC_001825	XLOC_001825	0	0	0	0	0	0	0	0	0	0	0	0	0	0	0	0	0	0	0	0	---	---	---	---	---	---
Olfr808	NM_146928	XLOC_001826	XLOC_001826	0	0	0	0	0	0	0	0	0	0	0	0	0	0	0	0	0	0	0	0	---	---	---	---	---	---
Olfr809	NM_146324	XLOC_001827	XLOC_001827	0	0	0	0	0	0	0	0	0	0	0	0	0	0	0	0	0	0	0	0	---	---	---	---	---	---
Olfr813	NM_207147	XLOC_001828	XLOC_001828	0	0	0	0	0	0	0	0	0	0	0	0	0	0	0	0	0	0	0	0	---	---	---	---	---	---
Olfr820	NM_146675	XLOC_001829	XLOC_001829	0	0	0	0	0	0	0	0	0	0	0	0	0	0	0	0	0	0	0	0	---	---	---	---	---	---
Olfr821	NM_146776	XLOC_001830	XLOC_001830	0	0	0	0	0	0	0	0	0	0	0	0	0	0	0	0	0	0	0	0	---	---	---	---	---	---
Olfr822	NM_146671	XLOC_001831	XLOC_001831	0	0	0	0	0	0	0	0	0	0	0	0	0	0	0	0	0	0	0	0	---	---	---	---	---	---
B020014A21Rik	NR_045946	XLOC_001833	XLOC_001833	0	0	0	0	0	0	0	0	0	0	0	0	0	0	0	0	0	0	0	0	---	---	---	---	---	---
Zc2hc1b	NM_029172	XLOC_001859	XLOC_001859	0	0	0	0	0	0	0	0	0	0	0	0	0	0	0	0	0	0	0	0	---	---	---	---	---	---
Ect2l	NM_001195036	XLOC_001870	XLOC_001870	0	0	0	0	0	0	0	0	0	0	0	0	0	0	0	0	0	0	0	0	---	---	---	---	---	---
4930444F02Rik	NR_038035	XLOC_001875	XLOC_001875	0	0	0	0	0	0	0	0	0	0	0	0	0	0	0	0	0	0	0	0	---	---	---	---	---	---
4930405J17Rik	NR_045350	XLOC_001879	XLOC_001879	0	0	0	0	0	0	0	0	0	0	0	0	0	0	0	0	0	0	0	0	---	---	---	---	---	---
Snora33	NR_037680	XLOC_001889	XLOC_001889	0	0	0	0	0	0	0	0	0	0	0	0	0	0	0	0	0	0	0	0	---	---	---	---	---	---
Snord100	NR_037681	XLOC_001890	XLOC_001890	0	0	0	0	0	0	0	0	0	0	0	0	0	0	0	0	0	0	0	0	---	---	---	---	---	---
Taar6	NM_001010828	XLOC_001891	XLOC_001891	0	0	0	0	0	0	0	0	0	0	0	0	0	0	0	0	0	0	0	0	---	---	---	---	---	---
Taar7a	NM_001010829	XLOC_001892	XLOC_001892	0	0	0	0	0	0	0	0	0	0	0	0	0	0	0	0	0	0	0	0	---	---	---	---	---	---
4930401C15Rik	NR_045349	XLOC_001901	XLOC_001901	0	0	0	0	0	0	0	0	0	0	0	0	0	0	0	0	0	0	0	0	---	---	---	---	---	---
Mir680-3	NR_030449	XLOC_001902	XLOC_001902	0	0	0	0	0	0	0	0	0	0	0	0	0	0	0	0	0	0	0	0	---	---	---	---	---	---
Gm8709	NR_033633	XLOC_001905	XLOC_001905	0	0	0	0	0	0	0	0	0	0	0	0	0	0	0	0	0	0	0	0	---	---	---	---	---	---
D830005E20Rik	NR_040657	XLOC_001921	XLOC_001921	0	0	0	0	0	0	0	0	0	0	0	0	0	0	0	0	0	0	0	0	---	---	---	---	---	---
Gm4794	NM_001101452	XLOC_001923	XLOC_001923	0	0	0	0	0	0	0	0	0	0	0	0	0	0	0	0	0	0	0	0	---	---	---	---	---	---
Rfpl4b	NM_001177783	XLOC_001933	XLOC_001933	0	0	0	0	0	0	0	0	0	0	0	0	0	0	0	0	0	0	0	0	---	---	---	---	---	---
Gprc6a	NM_153071	XLOC_001964	XLOC_001964	0	0	0	0	0	0	0	0	0	0	0	0	0	0	0	0	0	0	0	0	---	---	---	---	---	---
4933411G06Rik	NR_045158	XLOC_001965	XLOC_001965	0	0	0	0	0	0	0	0	0	0	0	0	0	0	0	0	0	0	0	0	---	---	---	---	---	---
Snord98	NR_028557	XLOC_002008	XLOC_002008	0	0	0	0	0	0	0	0	0	0	0	0	0	0	0	0	0	0	0	0	---	---	---	---	---	---
4930545H06Rik	NR_045357	XLOC_002020	XLOC_002020	0	0	0	0	0	0	0	0	0	0	0	0	0	0	0	0	0	0	0	0	---	---	---	---	---	---
1700049L16Rik	NR_003644	XLOC_002030	XLOC_002030	0	0	0	0	0	0	0	0	0	0	0	0	0	0	0	0	0	0	0	0	---	---	---	---	---	---
Rtdr1	NM_027730	XLOC_002032	XLOC_002032	0	0	0	0	0	0	0	0	0	0	0	0	0	0	0	0	0	0	0	0	---	---	---	---	---	---
Gstt4	NM_029472	XLOC_002040	XLOC_002040	0	0	0	0	0	0	0	0	0	0	0	0	0	0	0	0	0	0	0	0	---	---	---	---	---	---
Gm19402	NM_001205032	XLOC_002058	XLOC_002058	0	0	0	0	0	0	0	0	0	0	0	0	0	0	0	0	0	0	0	0	---	---	---	---	---	---
Gm3238	NM_001101630	XLOC_002059	XLOC_002059	0	0	0	0	0	0	0	0	0	0	0	0	0	0	0	0	0	0	0	0	---	---	---	---	---	---
Gm19668	NM_001205034	XLOC_002060	XLOC_002060	0	0	0	0	0	0	0	0	0	0	0	0	0	0	0	0	0	0	0	0	---	---	---	---	---	---
Krtap10-4	NM_001135991	XLOC_002061	XLOC_002061	0	0	0	0	0	0	0	0	0	0	0	0	0	0	0	0	0	0	0	0	---	---	---	---	---	---
Olfr1357	NM_001011737	XLOC_002073	XLOC_002073	0	0	0	0	0	0	0	0	0	0	0	0	0	0	0	0	0	0	0	0	---	---	---	---	---	---
Olfr1356	NM_146308	XLOC_002076	XLOC_002076	0	0	0	0	0	0	0	0	0	0	0	0	0	0	0	0	0	0	0	0	---	---	---	---	---	---
Theg	NM_199226	XLOC_002080	XLOC_002080	0	0	0	0	0	0	0	0	0	0	0	0	0	0	0	0	0	0	0	0	---	---	---	---	---	---
Odf3l2	NM_001033473	XLOC_002083	XLOC_002083	0	0	0	0	0	0	0	0	0	0	0	0	0	0	0	0	0	0	0	0	---	---	---	---	---	---
Bc1	NR_038088	XLOC_002084	XLOC_002084	0	0	0	0	0	0	0	0	0	0	0	0	0	0	0	0	0	0	0	0	---	---	---	---	---	---
Gm1553	NM_001255990	XLOC_002143	XLOC_002143	0	0	0	0	0	0	0	0	0	0	0	0	0	0	0	0	0	0	0	0	---	---	---	---	---	---
Mir135a-2	NR_029812	XLOC_002179	XLOC_002179	0	0	0	0	0	0	0	0	0	0	0	0	0	0	0	0	0	0	0	0	---	---	---	---	---	---
Mir1251	NR_037219	XLOC_002181	XLOC_002181	0	0	0	0	0	0	0	0	0	0	0	0	0	0	0	0	0	0	0	0	---	---	---	---	---	---
Mir331	NR_029764	XLOC_002191	XLOC_002191	0	0	0	0	0	0	0	0	0	0	0	0	0	0	0	0	0	0	0	0	---	---	---	---	---	---
Mir3058	NR_037212	XLOC_002200	XLOC_002200	0	0	0	0	0	0	0	0	0	0	0	0	0	0	0	0	0	0	0	0	---	---	---	---	---	---
4930473O22Rik	NR_045356	XLOC_002201	XLOC_002201	0	0	0	0	0	0	0	0	0	0	0	0	0	0	0	0	0	0	0	0	---	---	---	---	---	---
Gm10754	NR_033537	XLOC_002202	XLOC_002202	0	0	0	0	0	0	0	0	0	0	0	0	0	0	0	0	0	0	0	0	---	---	---	---	---	---
Gm8633	NR_045179	XLOC_002203	XLOC_002203	0	0	0	0	0	0	0	0	0	0	0	0	0	0	0	0	0	0	0	0	---	---	---	---	---	---
Gm18409	NR_038018	XLOC_002204	XLOC_002204	0	0	0	0	0	0	0	0	0	0	0	0	0	0	0	0	0	0	0	0	---	---	---	---	---	---
Csl	NM_027945	XLOC_002205	XLOC_002205	0	0	0	0	0	0	0	0	0	0	0	0	0	0	0	0	0	0	0	0	---	---	---	---	---	---
Gm4312	TCONS_00002961	XLOC_002206	XLOC_002206	0	0	0	0	0	0	0	0	0	0	0	0	0	0	0	0	0	0	0	0	---	---	---	---	---	---
Myf5	NM_008656	XLOC_002215	XLOC_002215	0	0	0	0	0	0	0	0	0	0	0	0	0	0	0	0	0	0	0	0	---	---	---	---	---	---
Gm5136	NM_203660	XLOC_002220	XLOC_002220	0	0	0	0	0	0	0	0	0	0	0	0	0	0	0	0	0	0	0	0	---	---	---	---	---	---
1700020G17Rik	NR_045979	XLOC_002222	XLOC_002222	0	0	0	0	0	0	0	0	0	0	0	0	0	0	0	0	0	0	0	0	---	---	---	---	---	---
4933440J02Rik	NR_045344	XLOC_002224	XLOC_002224	0	0	0	0	0	0	0	0	0	0	0	0	0	0	0	0	0	0	0	0	---	---	---	---	---	---
1700030O20Rik	NR_045345	XLOC_002238	XLOC_002238	0	0	0	0	0	0	0	0	0	0	0	0	0	0	0	0	0	0	0	0	---	---	---	---	---	---
Mirlet7i	NR_029527	XLOC_002269	XLOC_002269	0	0	0	0	0	0	0	0	0	0	0	0	0	0	0	0	0	0	0	0	---	---	---	---	---	---
Rdh7	NM_001150749	XLOC_002294	XLOC_002294	0	0	0	0	0	0	0	0	0	0	0	0	0	0	0	0	0	0	0	0	---	---	---	---	---	---
Olfr765	NM_001085477	XLOC_002321	XLOC_002321	0	0	0	0	0	0	0	0	0	0	0	0	0	0	0	0	0	0	0	0	---	---	---	---	---	---
Olfr767	NM_146318	XLOC_002322	XLOC_002322	0	0	0	0	0	0	0	0	0	0	0	0	0	0	0	0	0	0	0	0	---	---	---	---	---	---
Olfr768	NM_146864	XLOC_002323	XLOC_002323	0	0	0	0	0	0	0	0	0	0	0	0	0	0	0	0	0	0	0	0	---	---	---	---	---	---
Olfr769	NM_146267	XLOC_002324	XLOC_002324	0	0	0	0	0	0	0	0	0	0	0	0	0	0	0	0	0	0	0	0	---	---	---	---	---	---
Olfr770	NM_146863	XLOC_002325	XLOC_002325	0	0	0	0	0	0	0	0	0	0	0	0	0	0	0	0	0	0	0	0	---	---	---	---	---	---
Olfr771	NM_146547	XLOC_002326	XLOC_002326	0	0	0	0	0	0	0	0	0	0	0	0	0	0	0	0	0	0	0	0	---	---	---	---	---	---
Olfr772	NM_146266	XLOC_002327	XLOC_002327	0	0	0	0	0	0	0	0	0	0	0	0	0	0	0	0	0	0	0	0	---	---	---	---	---	---
Olfr773	NM_207008	XLOC_002328	XLOC_002328	0	0	0	0	0	0	0	0	0	0	0	0	0	0	0	0	0	0	0	0	---	---	---	---	---	---
Olfr777	NM_146544	XLOC_002329	XLOC_002329	0	0	0	0	0	0	0	0	0	0	0	0	0	0	0	0	0	0	0	0	---	---	---	---	---	---
Olfr796	NM_146931	XLOC_002330	XLOC_002330	0	0	0	0	0	0	0	0	0	0	0	0	0	0	0	0	0	0	0	0	---	---	---	---	---	---
Olfr798	NM_146556	XLOC_002331	XLOC_002331	0	0	0	0	0	0	0	0	0	0	0	0	0	0	0	0	0	0	0	0	---	---	---	---	---	---
Olfr801	NM_146285	XLOC_002332	XLOC_002332	0	0	0	0	0	0	0	0	0	0	0	0	0	0	0	0	0	0	0	0	---	---	---	---	---	---
Olfr802	NM_146932	XLOC_002333	XLOC_002333	0	0	0	0	0	0	0	0	0	0	0	0	0	0	0	0	0	0	0	0	---	---	---	---	---	---
Olfr803	NM_146554	XLOC_002334	XLOC_002334	0	0	0	0	0	0	0	0	0	0	0	0	0	0	0	0	0	0	0	0	---	---	---	---	---	---
Olfr805	NM_146555	XLOC_002335	XLOC_002335	0	0	0	0	0	0	0	0	0	0	0	0	0	0	0	0	0	0	0	0	---	---	---	---	---	---
Olfr806	NM_146553	XLOC_002336	XLOC_002336	0	0	0	0	0	0	0	0	0	0	0	0	0	0	0	0	0	0	0	0	---	---	---	---	---	---
Olfr807	NM_146929	XLOC_002337	XLOC_002337	0	0	0	0	0	0	0	0	0	0	0	0	0	0	0	0	0	0	0	0	---	---	---	---	---	---
Olfr810	NM_146550	XLOC_002338	XLOC_002338	0	0	0	0	0	0	0	0	0	0	0	0	0	0	0	0	0	0	0	0	---	---	---	---	---	---
Olfr811	NM_146552	XLOC_002339	XLOC_002339	0	0	0	0	0	0	0	0	0	0	0	0	0	0	0	0	0	0	0	0	---	---	---	---	---	---
Olfr812	NM_146795	XLOC_002340	XLOC_002340	0	0	0	0	0	0	0	0	0	0	0	0	0	0	0	0	0	0	0	0	---	---	---	---	---	---
Olfr814	NM_207159	XLOC_002341	XLOC_002341	0	0	0	0	0	0	0	0	0	0	0	0	0	0	0	0	0	0	0	0	---	---	---	---	---	---
Olfr816	NM_146672	XLOC_002343	XLOC_002343	0	0	0	0	0	0	0	0	0	0	0	0	0	0	0	0	0	0	0	0	---	---	---	---	---	---
Olfr818	NM_146777	XLOC_002344	XLOC_002344	0	0	0	0	0	0	0	0	0	0	0	0	0	0	0	0	0	0	0	0	---	---	---	---	---	---
Olfr819	NM_001165944	XLOC_002345	XLOC_002345	0	0	0	0	0	0	0	0	0	0	0	0	0	0	0	0	0	0	0	0	---	---	---	---	---	---
Olfr247	NM_146269	XLOC_002346	XLOC_002346	0	0	0	0	0	0	0	0	0	0	0	0	0	0	0	0	0	0	0	0	---	---	---	---	---	---
Olfr247	NM_146269	XLOC_002346	XLOC_002347	0	0	0	0	0	0	0	0	0	0	0	0	0	0	0	0	0	0	0	0	---	---	---	---	---	---
Olfr823	NM_146673	XLOC_002348	XLOC_002348	0	0	0	0	0	0	0	0	0	0	0	0	0	0	0	0	0	0	0	0	---	---	---	---	---	---
Olfr824	NM_146674	XLOC_002349	XLOC_002349	0	0	0	0	0	0	0	0	0	0	0	0	0	0	0	0	0	0	0	0	---	---	---	---	---	---
Olfr825	NM_146677	XLOC_002350	XLOC_002350	0	0	0	0	0	0	0	0	0	0	0	0	0	0	0	0	0	0	0	0	---	---	---	---	---	---
Olfr826	NM_146676	XLOC_002351	XLOC_002351	0	0	0	0	0	0	0	0	0	0	0	0	0	0	0	0	0	0	0	0	---	---	---	---	---	---
Olfr827	NM_146300	XLOC_002352	XLOC_002352	0	0	0	0	0	0	0	0	0	0	0	0	0	0	0	0	0	0	0	0	---	---	---	---	---	---
Vmn2r84	NM_001081448	XLOC_002354	XLOC_002354	0	0	0	0	0	0	0	0	0	0	0	0	0	0	0	0	0	0	0	0	---	---	---	---	---	---
Vmn2r85	NM_001102602	XLOC_002355	XLOC_002355	0	0	0	0	0	0	0	0	0	0	0	0	0	0	0	0	0	0	0	0	---	---	---	---	---	---
Vmn2r86	NM_001103365	XLOC_002356	XLOC_002356	0	0	0	0	0	0	0	0	0	0	0	0	0	0	0	0	0	0	0	0	---	---	---	---	---	---
Mir3060	NR_037220	XLOC_002372	XLOC_002372	0	0	0	0	0	0	0	0	0	0	0	0	0	0	0	0	0	0	0	0	---	---	---	---	---	---
Mir3079	NR_037240	XLOC_002385	XLOC_002385	0	0	0	0	0	0	0	0	0	0	0	0	0	0	0	0	0	0	0	0	---	---	---	---	---	---
Pom121l12	NM_001164166	XLOC_002406	XLOC_002406	0	0	0	0	0	0	0	0	0	0	0	0	0	0	0	0	0	0	0	0	---	---	---	---	---	---
4933427E13Rik	NR_045853	XLOC_002430	XLOC_002430	0	0	0	0	0	0	0	0	0	0	0	0	0	0	0	0	0	0	0	0	---	---	---	---	---	---
Mir216b	NR_030419	XLOC_002434	XLOC_002434	0	0	0	0	0	0	0	0	0	0	0	0	0	0	0	0	0	0	0	0	---	---	---	---	---	---
Mir216a	NR_029797	XLOC_002435	XLOC_002435	0	0	0	0	0	0	0	0	0	0	0	0	0	0	0	0	0	0	0	0	---	---	---	---	---	---
Mir217	NR_029828	XLOC_002436	XLOC_002436	0	0	0	0	0	0	0	0	0	0	0	0	0	0	0	0	0	0	0	0	---	---	---	---	---	---
Hba-x	NM_010405	XLOC_002452	XLOC_002452	0	0	0	0	0	0	0	0	0	0	0	0	0	0	0	0	0	0	0	0	---	---	---	---	---	---
Hba-a1 Hba-a2	NM_001083955 NM_008218	XLOC_002453	XLOC_002455	0	0	0	0	0	0	0	0	0	0	0	0	0	0	0	0	0	0	0	0	---	---	---	---	---	---
Mir218-2	NR_029799	XLOC_002465	XLOC_002465	0	0	0	0	0	0	0	0	0	0	0	0	0	0	0	0	0	0	0	0	---	---	---	---	---	---
Mir103-1	NR_029754	XLOC_002467	XLOC_002467	0	0	0	0	0	0	0	0	0	0	0	0	0	0	0	0	0	0	0	0	---	---	---	---	---	---
Il12b	NM_008352	XLOC_002475	XLOC_002475	0	0	0	0	0	0	0	0	0	0	0	0	0	0	0	0	0	0	0	0	---	---	---	---	---	---
F630206G17Rik	NR_045876	XLOC_002478	XLOC_002478	0	0	0	0	0	0	0	0	0	0	0	0	0	0	0	0	0	0	0	0	---	---	---	---	---	---
Gm12169	NM_001163357	XLOC_002486	XLOC_002486	0	0	0	0	0	0	0	0	0	0	0	0	0	0	0	0	0	0	0	0	---	---	---	---	---	---
Gm12171	NM_001163353	XLOC_002487	XLOC_002487	0	0	0	0	0	0	0	0	0	0	0	0	0	0	0	0	0	0	0	0	---	---	---	---	---	---
Havcr1	NM_134248	XLOC_002489	XLOC_002489	0	0	0	0	0	0	0	0	0	0	0	0	0	0	0	0	0	0	0	0	---	---	---	---	---	---
Snord96a	NR_028563	XLOC_002492	XLOC_002492	0	0	0	0	0	0	0	0	0	0	0	0	0	0	0	0	0	0	0	0	---	---	---	---	---	---
Snord95	NR_028564	XLOC_002493	XLOC_002493	0	0	0	0	0	0	0	0	0	0	0	0	0	0	0	0	0	0	0	0	---	---	---	---	---	---
Olfr1395	NM_146877	XLOC_002496	XLOC_002496	0	0	0	0	0	0	0	0	0	0	0	0	0	0	0	0	0	0	0	0	---	---	---	---	---	---
Olfr1394	NM_146276	XLOC_002497	XLOC_002497	0	0	0	0	0	0	0	0	0	0	0	0	0	0	0	0	0	0	0	0	---	---	---	---	---	---
Olfr10	NM_206822	XLOC_002502	XLOC_002502	0	0	0	0	0	0	0	0	0	0	0	0	0	0	0	0	0	0	0	0	---	---	---	---	---	---
Olfr1391	NM_146468	XLOC_002503	XLOC_002503	0	0	0	0	0	0	0	0	0	0	0	0	0	0	0	0	0	0	0	0	---	---	---	---	---	---
Olfr1390	NM_147065	XLOC_002504	XLOC_002504	0	0	0	0	0	0	0	0	0	0	0	0	0	0	0	0	0	0	0	0	---	---	---	---	---	---
Olfr1389	NM_147066	XLOC_002505	XLOC_002505	0	0	0	0	0	0	0	0	0	0	0	0	0	0	0	0	0	0	0	0	---	---	---	---	---	---
Olfr1388	NM_146467	XLOC_002506	XLOC_002506	0	0	0	0	0	0	0	0	0	0	0	0	0	0	0	0	0	0	0	0	---	---	---	---	---	---
Olfr1387	NM_146473	XLOC_002507	XLOC_002507	0	0	0	0	0	0	0	0	0	0	0	0	0	0	0	0	0	0	0	0	---	---	---	---	---	---
Olfr1386	NM_001011741	XLOC_002508	XLOC_002508	0	0	0	0	0	0	0	0	0	0	0	0	0	0	0	0	0	0	0	0	---	---	---	---	---	---
Olfr1385	NM_001011805	XLOC_002509	XLOC_002509	0	0	0	0	0	0	0	0	0	0	0	0	0	0	0	0	0	0	0	0	---	---	---	---	---	---
Olfr1384	NM_146472	XLOC_002510	XLOC_002510	0	0	0	0	0	0	0	0	0	0	0	0	0	0	0	0	0	0	0	0	---	---	---	---	---	---
Olfr1383	NM_207574	XLOC_002511	XLOC_002511	0	0	0	0	0	0	0	0	0	0	0	0	0	0	0	0	0	0	0	0	---	---	---	---	---	---
Olfr1382	NM_001011790	XLOC_002512	XLOC_002512	0	0	0	0	0	0	0	0	0	0	0	0	0	0	0	0	0	0	0	0	---	---	---	---	---	---
Olfr1381	NM_146469	XLOC_002513	XLOC_002513	0	0	0	0	0	0	0	0	0	0	0	0	0	0	0	0	0	0	0	0	---	---	---	---	---	---
Olfr1380	NM_207573	XLOC_002514	XLOC_002514	0	0	0	0	0	0	0	0	0	0	0	0	0	0	0	0	0	0	0	0	---	---	---	---	---	---
Scgb3a1	NM_170727	XLOC_002516	XLOC_002516	0	0	0	0	0	0	0	0	0	0	0	0	0	0	0	0	0	0	0	0	---	---	---	---	---	---
Mir340	NR_029769	XLOC_002521	XLOC_002521	0	0	0	0	0	0	0	0	0	0	0	0	0	0	0	0	0	0	0	0	---	---	---	---	---	---
Olfr1378	NM_146910	XLOC_002528	XLOC_002528	0	0	0	0	0	0	0	0	0	0	0	0	0	0	0	0	0	0	0	0	---	---	---	---	---	---
Olfr1377	NM_146911	XLOC_002529	XLOC_002529	0	0	0	0	0	0	0	0	0	0	0	0	0	0	0	0	0	0	0	0	---	---	---	---	---	---
Olfr51	NM_146909	XLOC_002530	XLOC_002530	0	0	0	0	0	0	0	0	0	0	0	0	0	0	0	0	0	0	0	0	---	---	---	---	---	---
Olfr54	NM_010997	XLOC_002531	XLOC_002531	0	0	0	0	0	0	0	0	0	0	0	0	0	0	0	0	0	0	0	0	---	---	---	---	---	---
Mir3061	NR_037221	XLOC_002543	XLOC_002543	0	0	0	0	0	0	0	0	0	0	0	0	0	0	0	0	0	0	0	0	---	---	---	---	---	---
4930404A10Rik	NM_029105	XLOC_002558	XLOC_002558	0	0	0	0	0	0	0	0	0	0	0	0	0	0	0	0	0	0	0	0	---	---	---	---	---	---
Gm12228	NR_040284	XLOC_002561	XLOC_002561	0	0	0	0	0	0	0	0	0	0	0	0	0	0	0	0	0	0	0	0	---	---	---	---	---	---
Gm12238	NR_028480	XLOC_002567	XLOC_002567	0	0	0	0	0	0	0	0	0	0	0	0	0	0	0	0	0	0	0	0	---	---	---	---	---	---
1810065E05Rik	NM_027239	XLOC_002581	XLOC_002581	0	0	0	0	0	0	0	0	0	0	0	0	0	0	0	0	0	0	0	0	---	---	---	---	---	---
Gm12253	NM_001045542	XLOC_002582	XLOC_002582	0	0	0	0	0	0	0	0	0	0	0	0	0	0	0	0	0	0	0	0	---	---	---	---	---	---
Olfr325	NM_207153	XLOC_002583	XLOC_002583	0	0	0	0	0	0	0	0	0	0	0	0	0	0	0	0	0	0	0	0	---	---	---	---	---	---
Trim58	NM_001039047	XLOC_002585	XLOC_002585	0	0	0	0	0	0	0	0	0	0	0	0	0	0	0	0	0	0	0	0	---	---	---	---	---	---
Olfr179	NM_207693	XLOC_002586	XLOC_002586	0	0	0	0	0	0	0	0	0	0	0	0	0	0	0	0	0	0	0	0	---	---	---	---	---	---
Olfr320	NM_207230	XLOC_002587	XLOC_002587	0	0	0	0	0	0	0	0	0	0	0	0	0	0	0	0	0	0	0	0	---	---	---	---	---	---
Olfr319	NM_146500	XLOC_002588	XLOC_002588	0	0	0	0	0	0	0	0	0	0	0	0	0	0	0	0	0	0	0	0	---	---	---	---	---	---
Olfr315	NM_146538	XLOC_002590	XLOC_002590	0	0	0	0	0	0	0	0	0	0	0	0	0	0	0	0	0	0	0	0	---	---	---	---	---	---
Olfr314	NM_001011760	XLOC_002591	XLOC_002591	0	0	0	0	0	0	0	0	0	0	0	0	0	0	0	0	0	0	0	0	---	---	---	---	---	---
Olfr313	NM_146536	XLOC_002592	XLOC_002592	0	0	0	0	0	0	0	0	0	0	0	0	0	0	0	0	0	0	0	0	---	---	---	---	---	---
Olfr312	NM_001011819	XLOC_002593	XLOC_002593	0	0	0	0	0	0	0	0	0	0	0	0	0	0	0	0	0	0	0	0	---	---	---	---	---	---
Olfr311	NM_146537	XLOC_002594	XLOC_002594	0	0	0	0	0	0	0	0	0	0	0	0	0	0	0	0	0	0	0	0	---	---	---	---	---	---
Btnl10	NM_138678	XLOC_002596	XLOC_002596	0	0	0	0	0	0	0	0	0	0	0	0	0	0	0	0	0	0	0	0	---	---	---	---	---	---
Olfr225	NM_001011740	XLOC_002607	XLOC_002607	0	0	0	0	0	0	0	0	0	0	0	0	0	0	0	0	0	0	0	0	---	---	---	---	---	---
Mir5100	NR_039559	XLOC_002620	XLOC_002620	0	0	0	0	0	0	0	0	0	0	0	0	0	0	0	0	0	0	0	0	---	---	---	---	---	---
Snord49b	NR_028526	XLOC_002638	XLOC_002638	0	0	0	0	0	0	0	0	0	0	0	0	0	0	0	0	0	0	0	0	---	---	---	---	---	---
Snord49a	NR_028550	XLOC_002639	XLOC_002639	0	0	0	0	0	0	0	0	0	0	0	0	0	0	0	0	0	0	0	0	---	---	---	---	---	---
Snord65	NR_028541	XLOC_002640	XLOC_002640	0	0	0	0	0	0	0	0	0	0	0	0	0	0	0	0	0	0	0	0	---	---	---	---	---	---
Tekt3	NM_027660	XLOC_002646	XLOC_002646	0	0	0	0	0	0	0	0	0	0	0	0	0	0	0	0	0	0	0	0	---	---	---	---	---	---
Dhrs7c	NM_001013013	XLOC_002663	XLOC_002663	0	0	0	0	0	0	0	0	0	0	0	0	0	0	0	0	0	0	0	0	---	---	---	---	---	---
Rnf222	NM_177060	XLOC_002670	XLOC_002670	0	0	0	0	0	0	0	0	0	0	0	0	0	0	0	0	0	0	0	0	---	---	---	---	---	---
Mir1934	NR_035455	XLOC_002690	XLOC_002690	0	0	0	0	0	0	0	0	0	0	0	0	0	0	0	0	0	0	0	0	---	---	---	---	---	---
Mir324	NR_029758	XLOC_002703	XLOC_002703	0	0	0	0	0	0	0	0	0	0	0	0	0	0	0	0	0	0	0	0	---	---	---	---	---	---
Mir497	NR_030444	XLOC_002710	XLOC_002710	0	0	0	0	0	0	0	0	0	0	0	0	0	0	0	0	0	0	0	0	---	---	---	---	---	---
Mir195	NR_029581	XLOC_002711	XLOC_002711	0	0	0	0	0	0	0	0	0	0	0	0	0	0	0	0	0	0	0	0	---	---	---	---	---	---
Fbxo39	NM_001099688	XLOC_002735	XLOC_002735	0	0	0	0	0	0	0	0	0	0	0	0	0	0	0	0	0	0	0	0	---	---	---	---	---	---
Olfr20	NM_146923	XLOC_002752	XLOC_002752	0	0	0	0	0	0	0	0	0	0	0	0	0	0	0	0	0	0	0	0	---	---	---	---	---	---
Olfr384	NM_207224	XLOC_002754	XLOC_002754	0	0	0	0	0	0	0	0	0	0	0	0	0	0	0	0	0	0	0	0	---	---	---	---	---	---
Zfp735	NM_001126489	XLOC_002755	XLOC_002755	0	0	0	0	0	0	0	0	0	0	0	0	0	0	0	0	0	0	0	0	---	---	---	---	---	---
Olfr390	NM_146347	XLOC_002756	XLOC_002756	0	0	0	0	0	0	0	0	0	0	0	0	0	0	0	0	0	0	0	0	---	---	---	---	---	---
Olfr23	NM_010970	XLOC_002757	XLOC_002757	0	0	0	0	0	0	0	0	0	0	0	0	0	0	0	0	0	0	0	0	---	---	---	---	---	---
Olfr397	NM_146346	XLOC_002758	XLOC_002758	0	0	0	0	0	0	0	0	0	0	0	0	0	0	0	0	0	0	0	0	---	---	---	---	---	---
Zfp616	NM_001177570	XLOC_002759	XLOC_002759	0	0	0	0	0	0	0	0	0	0	0	0	0	0	0	0	0	0	0	0	---	---	---	---	---	---
Olfr401	NM_146706	XLOC_002760	XLOC_002760	0	0	0	0	0	0	0	0	0	0	0	0	0	0	0	0	0	0	0	0	---	---	---	---	---	---
Olfr402	NM_146708	XLOC_002761	XLOC_002761	0	0	0	0	0	0	0	0	0	0	0	0	0	0	0	0	0	0	0	0	---	---	---	---	---	---
Olfr403	NM_207622	XLOC_002762	XLOC_002762	0	0	0	0	0	0	0	0	0	0	0	0	0	0	0	0	0	0	0	0	---	---	---	---	---	---
Olfr406	NM_001011863	XLOC_002763	XLOC_002763	0	0	0	0	0	0	0	0	0	0	0	0	0	0	0	0	0	0	0	0	---	---	---	---	---	---
Olfr59	NM_011002	XLOC_002764	XLOC_002764	0	0	0	0	0	0	0	0	0	0	0	0	0	0	0	0	0	0	0	0	---	---	---	---	---	---
Olfr412	NM_001011851	XLOC_002765	XLOC_002765	0	0	0	0	0	0	0	0	0	0	0	0	0	0	0	0	0	0	0	0	---	---	---	---	---	---
Snord91a	NR_028562	XLOC_002771	XLOC_002771	0	0	0	0	0	0	0	0	0	0	0	0	0	0	0	0	0	0	0	0	---	---	---	---	---	---
Mir212	NR_029794	XLOC_002773	XLOC_002773	0	0	0	0	0	0	0	0	0	0	0	0	0	0	0	0	0	0	0	0	---	---	---	---	---	---
Mir132	NR_029546	XLOC_002774	XLOC_002774	0	0	0	0	0	0	0	0	0	0	0	0	0	0	0	0	0	0	0	0	---	---	---	---	---	---
Mir3971	NR_039553	XLOC_002783	XLOC_002783	0	0	0	0	0	0	0	0	0	0	0	0	0	0	0	0	0	0	0	0	---	---	---	---	---	---
Mir144	NR_029556	XLOC_002809	XLOC_002809	0	0	0	0	0	0	0	0	0	0	0	0	0	0	0	0	0	0	0	0	---	---	---	---	---	---
Mir451	NR_029971	XLOC_002810	XLOC_002810	0	0	0	0	0	0	0	0	0	0	0	0	0	0	0	0	0	0	0	0	---	---	---	---	---	---
Gm11194	NR_003282	XLOC_002821	XLOC_002821	0	0	0	0	0	0	0	0	0	0	0	0	0	0	0	0	0	0	0	0	---	---	---	---	---	---
Mir193	NR_029579	XLOC_002832	XLOC_002832	0	0	0	0	0	0	0	0	0	0	0	0	0	0	0	0	0	0	0	0	---	---	---	---	---	---
Mir365-2	NR_029959	XLOC_002833	XLOC_002833	0	0	0	0	0	0	0	0	0	0	0	0	0	0	0	0	0	0	0	0	---	---	---	---	---	---
Ccl8	NM_021443	XLOC_002850	XLOC_002850	0	0	0	0	0	0	0	0	0	0	0	0	0	0	0	0	0	0	0	0	---	---	---	---	---	---
Gm11426	NR_033582	XLOC_002852	XLOC_002852	0	0	0	0	0	0	0	0	0	0	0	0	0	0	0	0	0	0	0	0	---	---	---	---	---	---
Mir1928	NR_035449	XLOC_002853	XLOC_002853	0	0	0	0	0	0	0	0	0	0	0	0	0	0	0	0	0	0	0	0	---	---	---	---	---	---
Slfn1	NM_011407	XLOC_002860	XLOC_002860	0	0	0	0	0	0	0	0	0	0	0	0	0	0	0	0	0	0	0	0	---	---	---	---	---	---
Slfn4	NM_011410	XLOC_002861	XLOC_002861	0	0	0	0	0	0	0	0	0	0	0	0	0	0	0	0	0	0	0	0	---	---	---	---	---	---
AI662270	NR_015519	XLOC_002863	XLOC_002863	0	0	0	0	0	0	0	0	0	0	0	0	0	0	0	0	0	0	0	0	---	---	---	---	---	---
Ccl4	NM_013652	XLOC_002870	XLOC_002870	0	0	0	0	0	0	0	0	0	0	0	0	0	0	0	0	0	0	0	0	---	---	---	---	---	---
Wfdc17	NM_001081957	XLOC_002871	XLOC_002871	0	0	0	0	0	0	0	0	0	0	0	0	0	0	0	0	0	0	0	0	---	---	---	---	---	---
Wfdc18	NM_007969	XLOC_002872	XLOC_002872	0	0	0	0	0	0	0	0	0	0	0	0	0	0	0	0	0	0	0	0	---	---	---	---	---	---
1100001G20Rik	NM_183249	XLOC_002873	XLOC_002873	0	0	0	0	0	0	0	0	0	0	0	0	0	0	0	0	0	0	0	0	---	---	---	---	---	---
Mir467c	NR_030571	XLOC_002889	XLOC_002889	0	0	0	0	0	0	0	0	0	0	0	0	0	0	0	0	0	0	0	0	---	---	---	---	---	---
Mir301	NR_029652	XLOC_002894	XLOC_002894	0	0	0	0	0	0	0	0	0	0	0	0	0	0	0	0	0	0	0	0	---	---	---	---	---	---
Mir142	NR_029555	XLOC_002903	XLOC_002903	0	0	0	0	0	0	0	0	0	0	0	0	0	0	0	0	0	0	0	0	---	---	---	---	---	---
Mpo	NM_010824	XLOC_002905	XLOC_002905	0	0	0	0	0	0	0	0	0	0	0	0	0	0	0	0	0	0	0	0	---	---	---	---	---	---
Mir378b	NR_039545	XLOC_002912	XLOC_002912	0	0	0	0	0	0	0	0	0	0	0	0	0	0	0	0	0	0	0	0	---	---	---	---	---	---
Gm525	NM_001033266	XLOC_002918	XLOC_002918	0	0	0	0	0	0	0	0	0	0	0	0	0	0	0	0	0	0	0	0	---	---	---	---	---	---
4930405D11Rik	NR_045956	XLOC_002922	XLOC_002922	0	0	0	0	0	0	0	0	0	0	0	0	0	0	0	0	0	0	0	0	---	---	---	---	---	---
Hils1	NM_018792	XLOC_002932	XLOC_002932	0	0	0	0	0	0	0	0	0	0	0	0	0	0	0	0	0	0	0	0	---	---	---	---	---	---
Mir196a-1	NR_029721	XLOC_002952	XLOC_002952	0	0	0	0	0	0	0	0	0	0	0	0	0	0	0	0	0	0	0	0	---	---	---	---	---	---
Mir10a	NR_029784	XLOC_002958	XLOC_002958	0	0	0	0	0	0	0	0	0	0	0	0	0	0	0	0	0	0	0	0	---	---	---	---	---	---
Mir152	NR_029562	XLOC_002966	XLOC_002966	0	0	0	0	0	0	0	0	0	0	0	0	0	0	0	0	0	0	0	0	---	---	---	---	---	---
Mir5119	NR_039579	XLOC_002984	XLOC_002984	0	0	0	0	0	0	0	0	0	0	0	0	0	0	0	0	0	0	0	0	---	---	---	---	---	---
Gm12	NM_001195544	XLOC_002992	XLOC_002992	0	0	0	0	0	0	0	0	0	0	0	0	0	0	0	0	0	0	0	0	---	---	---	---	---	---
Gsdma3	NM_001007461	XLOC_002993	XLOC_002993	0	0	0	0	0	0	0	0	0	0	0	0	0	0	0	0	0	0	0	0	---	---	---	---	---	---
Gsdma2	NM_029727	XLOC_002994	XLOC_002994	0	0	0	0	0	0	0	0	0	0	0	0	0	0	0	0	0	0	0	0	---	---	---	---	---	---
Krtap4-9	NM_001085548	XLOC_003006	XLOC_003006	0	0	0	0	0	0	0	0	0	0	0	0	0	0	0	0	0	0	0	0	---	---	---	---	---	---
Gm11568	NM_001205030	XLOC_003007	XLOC_003007	0	0	0	0	0	0	0	0	0	0	0	0	0	0	0	0	0	0	0	0	---	---	---	---	---	---
Gm11559	NM_001177484	XLOC_003008	XLOC_003008	0	0	0	0	0	0	0	0	0	0	0	0	0	0	0	0	0	0	0	0	---	---	---	---	---	---
Krtap9-1	NM_015741	XLOC_003009	XLOC_003009	0	0	0	0	0	0	0	0	0	0	0	0	0	0	0	0	0	0	0	0	---	---	---	---	---	---
Gm11567	NM_001101613	XLOC_003010	XLOC_003010	0	0	0	0	0	0	0	0	0	0	0	0	0	0	0	0	0	0	0	0	---	---	---	---	---	---
Krtap31-1	NM_027568	XLOC_003011	XLOC_003011	0	0	0	0	0	0	0	0	0	0	0	0	0	0	0	0	0	0	0	0	---	---	---	---	---	---
Gm11565	NM_001126323	XLOC_003012	XLOC_003012	0	0	0	0	0	0	0	0	0	0	0	0	0	0	0	0	0	0	0	0	---	---	---	---	---	---
Krtap31-2	NM_001025244	XLOC_003013	XLOC_003013	0	0	0	0	0	0	0	0	0	0	0	0	0	0	0	0	0	0	0	0	---	---	---	---	---	---
Krtap9-5	NM_001085527	XLOC_003014	XLOC_003014	0	0	0	0	0	0	0	0	0	0	0	0	0	0	0	0	0	0	0	0	---	---	---	---	---	---
G6pc	NM_008061	XLOC_003039	XLOC_003039	0	0	0	0	0	0	0	0	0	0	0	0	0	0	0	0	0	0	0	0	---	---	---	---	---	---
LOC666331	NM_001256318	XLOC_003046	XLOC_003046	0	0	0	0	0	0	0	0	0	0	0	0	0	0	0	0	0	0	0	0	---	---	---	---	---	---
1700006E09Rik	NM_029287	XLOC_003051	XLOC_003051	0	0	0	0	0	0	0	0	0	0	0	0	0	0	0	0	0	0	0	0	---	---	---	---	---	---
Sppl2c	NM_199019	XLOC_003075	XLOC_003075	0	0	0	0	0	0	0	0	0	0	0	0	0	0	0	0	0	0	0	0	---	---	---	---	---	---
Efcab3	NM_001081046	XLOC_003079	XLOC_003079	0	0	0	0	0	0	0	0	0	0	0	0	0	0	0	0	0	0	0	0	---	---	---	---	---	---
Snord104	NR_030703	XLOC_003094	XLOC_003094	0	0	0	0	0	0	0	0	0	0	0	0	0	0	0	0	0	0	0	0	---	---	---	---	---	---
1700023C21Rik	NR_045909	XLOC_003109	XLOC_003109	0	0	0	0	0	0	0	0	0	0	0	0	0	0	0	0	0	0	0	0	---	---	---	---	---	---
1700092K14Rik	NR_045930	XLOC_003117	XLOC_003117	0	0	0	0	0	0	0	0	0	0	0	0	0	0	0	0	0	0	0	0	---	---	---	---	---	---
Snord1c	NR_028569	XLOC_003154	XLOC_003154	0	0	0	0	0	0	0	0	0	0	0	0	0	0	0	0	0	0	0	0	---	---	---	---	---	---
Snord1b	NR_028567	XLOC_003155	XLOC_003155	0	0	0	0	0	0	0	0	0	0	0	0	0	0	0	0	0	0	0	0	---	---	---	---	---	---
6030468B19Rik	NM_029964	XLOC_003166	XLOC_003166	0	0	0	0	0	0	0	0	0	0	0	0	0	0	0	0	0	0	0	0	---	---	---	---	---	---
Enpp7	NM_001030291	XLOC_003174	XLOC_003174	0	0	0	0	0	0	0	0	0	0	0	0	0	0	0	0	0	0	0	0	---	---	---	---	---	---
Mir1932	NR_035453	XLOC_003180	XLOC_003180	0	0	0	0	0	0	0	0	0	0	0	0	0	0	0	0	0	0	0	0	---	---	---	---	---	---
Mir3065	NR_037225	XLOC_003186	XLOC_003186	0	0	0	0	0	0	0	0	0	0	0	0	0	0	0	0	0	0	0	0	---	---	---	---	---	---
Mir3470a	NR_037301	XLOC_003215	XLOC_003215	0	0	0	0	0	0	0	0	0	0	0	0	0	0	0	0	0	0	0	0	---	---	---	---	---	---
Snora5c	NR_034042	XLOC_003261	XLOC_003261	0	0	0	0	0	0	0	0	0	0	0	0	0	0	0	0	0	0	0	0	---	---	---	---	---	---
Wap	NM_011709	XLOC_003262	XLOC_003262	0	0	0	0	0	0	0	0	0	0	0	0	0	0	0	0	0	0	0	0	---	---	---	---	---	---
Gm11981	NR_046025	XLOC_003264	XLOC_003264	0	0	0	0	0	0	0	0	0	0	0	0	0	0	0	0	0	0	0	0	---	---	---	---	---	---
1700046C09Rik	NR_045918	XLOC_003275	XLOC_003275	0	0	0	0	0	0	0	0	0	0	0	0	0	0	0	0	0	0	0	0	---	---	---	---	---	---
Mir1933	NR_035454	XLOC_003288	XLOC_003288	0	0	0	0	0	0	0	0	0	0	0	0	0	0	0	0	0	0	0	0	---	---	---	---	---	---
4932414J04Rik	NR_028259	XLOC_003289	XLOC_003289	0	0	0	0	0	0	0	0	0	0	0	0	0	0	0	0	0	0	0	0	---	---	---	---	---	---
1700008A04Rik	NM_027050	XLOC_003322	XLOC_003322	0	0	0	0	0	0	0	0	0	0	0	0	0	0	0	0	0	0	0	0	---	---	---	---	---	---
Foxi1	NM_023907	XLOC_003329	XLOC_003329	0	0	0	0	0	0	0	0	0	0	0	0	0	0	0	0	0	0	0	0	---	---	---	---	---	---
Mir146	NR_029558	XLOC_003343	XLOC_003343	0	0	0	0	0	0	0	0	0	0	0	0	0	0	0	0	0	0	0	0	---	---	---	---	---	---
Gm12159	NR_045100	XLOC_003349	XLOC_003349	0	0	0	0	0	0	0	0	0	0	0	0	0	0	0	0	0	0	0	0	---	---	---	---	---	---
9930111J21Rik2	NM_173434	XLOC_003363	XLOC_003365	0	0	0	0	0	0	0	0	0	0	0	0	0	0	0	0	0	0	0	0	---	---	---	---	---	---
Tgtp2	NM_001145164	XLOC_003366	XLOC_003366	0	0	0	0	0	0	0	0	0	0	0	0	0	0	0	0	0	0	0	0	---	---	---	---	---	---
Olfr1396	NM_146337	XLOC_003367	XLOC_003367	0	0	0	0	0	0	0	0	0	0	0	0	0	0	0	0	0	0	0	0	---	---	---	---	---	---
Mir804	NR_030529	XLOC_003374	XLOC_003374	0	0	0	0	0	0	0	0	0	0	0	0	0	0	0	0	0	0	0	0	---	---	---	---	---	---
Prop1	NM_008936	XLOC_003381	XLOC_003381	0	0	0	0	0	0	0	0	0	0	0	0	0	0	0	0	0	0	0	0	---	---	---	---	---	---
Olfr1373	NM_207227	XLOC_003390	XLOC_003390	0	0	0	0	0	0	0	0	0	0	0	0	0	0	0	0	0	0	0	0	---	---	---	---	---	---
Olfr1371	NM_207253	XLOC_003392	XLOC_003392	0	0	0	0	0	0	0	0	0	0	0	0	0	0	0	0	0	0	0	0	---	---	---	---	---	---
Gm11186	NR_046047	XLOC_003394	XLOC_003394	0	0	0	0	0	0	0	0	0	0	0	0	0	0	0	0	0	0	0	0	---	---	---	---	---	---
Il13	NM_008355	XLOC_003400	XLOC_003400	0	0	0	0	0	0	0	0	0	0	0	0	0	0	0	0	0	0	0	0	---	---	---	---	---	---
4933405E24Rik	NR_045506	XLOC_003407	XLOC_003407	0	0	0	0	0	0	0	0	0	0	0	0	0	0	0	0	0	0	0	0	---	---	---	---	---	---
Csf2	NM_009969	XLOC_003408	XLOC_003408	0	0	0	0	0	0	0	0	0	0	0	0	0	0	0	0	0	0	0	0	---	---	---	---	---	---
Il3	NM_010556	XLOC_003409	XLOC_003409	0	0	0	0	0	0	0	0	0	0	0	0	0	0	0	0	0	0	0	0	---	---	---	---	---	---
Slc36a3	NM_172258	XLOC_003415	XLOC_003415	0	0	0	0	0	0	0	0	0	0	0	0	0	0	0	0	0	0	0	0	---	---	---	---	---	---
4930504O13Rik	NM_207527	XLOC_003427	XLOC_003427	0	0	0	0	0	0	0	0	0	0	0	0	0	0	0	0	0	0	0	0	---	---	---	---	---	---
Olfr30	NM_146878	XLOC_003428	XLOC_003428	0	0	0	0	0	0	0	0	0	0	0	0	0	0	0	0	0	0	0	0	---	---	---	---	---	---
Olfr332	NM_001011770	XLOC_003429	XLOC_003429	0	0	0	0	0	0	0	0	0	0	0	0	0	0	0	0	0	0	0	0	---	---	---	---	---	---
Olfr331	NM_001011861	XLOC_003430	XLOC_003430	0	0	0	0	0	0	0	0	0	0	0	0	0	0	0	0	0	0	0	0	---	---	---	---	---	---
Olfr330	NM_146879	XLOC_003431	XLOC_003431	0	0	0	0	0	0	0	0	0	0	0	0	0	0	0	0	0	0	0	0	---	---	---	---	---	---
Olfr328	NM_146502	XLOC_003433	XLOC_003433	0	0	0	0	0	0	0	0	0	0	0	0	0	0	0	0	0	0	0	0	---	---	---	---	---	---
Olfr224	NM_207695	XLOC_003434	XLOC_003434	0	0	0	0	0	0	0	0	0	0	0	0	0	0	0	0	0	0	0	0	---	---	---	---	---	---
Olfr323	NM_146376	XLOC_003436	XLOC_003436	0	0	0	0	0	0	0	0	0	0	0	0	0	0	0	0	0	0	0	0	---	---	---	---	---	---
Olfr222	NM_001011789	XLOC_003454	XLOC_003454	0	0	0	0	0	0	0	0	0	0	0	0	0	0	0	0	0	0	0	0	---	---	---	---	---	---
Olfr223	NM_146429	XLOC_003455	XLOC_003455	0	0	0	0	0	0	0	0	0	0	0	0	0	0	0	0	0	0	0	0	---	---	---	---	---	---
Mir744	NR_030417	XLOC_003496	XLOC_003496	0	0	0	0	0	0	0	0	0	0	0	0	0	0	0	0	0	0	0	0	---	---	---	---	---	---
Gm12298	NR_033539	XLOC_003499	XLOC_003499	0	0	0	0	0	0	0	0	0	0	0	0	0	0	0	0	0	0	0	0	---	---	---	---	---	---
4933402P03Rik	NM_175368	XLOC_003533	XLOC_003533	0	0	0	0	0	0	0	0	0	0	0	0	0	0	0	0	0	0	0	0	---	---	---	---	---	---
Tmem95	NM_001195710	XLOC_003537	XLOC_003537	0	0	0	0	0	0	0	0	0	0	0	0	0	0	0	0	0	0	0	0	---	---	---	---	---	---
Chrne	NM_009603	XLOC_003555	XLOC_003555	0	0	0	0	0	0	0	0	0	0	0	0	0	0	0	0	0	0	0	0	---	---	---	---	---	---
Scimp	NM_001045526	XLOC_003561	XLOC_003561	0	0	0	0	0	0	0	0	0	0	0	0	0	0	0	0	0	0	0	0	---	---	---	---	---	---
Nlrp1b	NM_001162414	XLOC_003568	XLOC_003568	0	0	0	0	0	0	0	0	0	0	0	0	0	0	0	0	0	0	0	0	---	---	---	---	---	---
Nlrp1c-ps	NR_027858	XLOC_003569	XLOC_003569	0	0	0	0	0	0	0	0	0	0	0	0	0	0	0	0	0	0	0	0	---	---	---	---	---	---
4930401O10Rik	NR_045942	XLOC_003570	XLOC_003570	0	0	0	0	0	0	0	0	0	0	0	0	0	0	0	0	0	0	0	0	---	---	---	---	---	---
Olfr1	NM_146921	XLOC_003585	XLOC_003585	0	0	0	0	0	0	0	0	0	0	0	0	0	0	0	0	0	0	0	0	---	---	---	---	---	---
Olfr75-ps1	NR_033528	XLOC_003586	XLOC_003586	0	0	0	0	0	0	0	0	0	0	0	0	0	0	0	0	0	0	0	0	---	---	---	---	---	---
Olfr378	NM_147024	XLOC_003587	XLOC_003587	0	0	0	0	0	0	0	0	0	0	0	0	0	0	0	0	0	0	0	0	---	---	---	---	---	---
Olfr380	NM_147025	XLOC_003588	XLOC_003588	0	0	0	0	0	0	0	0	0	0	0	0	0	0	0	0	0	0	0	0	---	---	---	---	---	---
Olfr381	NM_147022	XLOC_003589	XLOC_003589	0	0	0	0	0	0	0	0	0	0	0	0	0	0	0	0	0	0	0	0	---	---	---	---	---	---
Olfr382	NM_146443	XLOC_003590	XLOC_003590	0	0	0	0	0	0	0	0	0	0	0	0	0	0	0	0	0	0	0	0	---	---	---	---	---	---
Olfr385	NM_147023	XLOC_003591	XLOC_003591	0	0	0	0	0	0	0	0	0	0	0	0	0	0	0	0	0	0	0	0	---	---	---	---	---	---
Olfr389	NM_147009	XLOC_003592	XLOC_003592	0	0	0	0	0	0	0	0	0	0	0	0	0	0	0	0	0	0	0	0	---	---	---	---	---	---
Olfr391-ps	NM_001159775	XLOC_003593	XLOC_003593	0	0	0	0	0	0	0	0	0	0	0	0	0	0	0	0	0	0	0	0	---	---	---	---	---	---
Olfr392	NM_147006	XLOC_003594	XLOC_003594	0	0	0	0	0	0	0	0	0	0	0	0	0	0	0	0	0	0	0	0	---	---	---	---	---	---
Olfr393	NM_147008	XLOC_003595	XLOC_003595	0	0	0	0	0	0	0	0	0	0	0	0	0	0	0	0	0	0	0	0	---	---	---	---	---	---
Olfr394	NM_147007	XLOC_003596	XLOC_003596	0	0	0	0	0	0	0	0	0	0	0	0	0	0	0	0	0	0	0	0	---	---	---	---	---	---
Olfr395	NM_147005	XLOC_003597	XLOC_003597	0	0	0	0	0	0	0	0	0	0	0	0	0	0	0	0	0	0	0	0	---	---	---	---	---	---
Olfr398	NM_146710	XLOC_003598	XLOC_003598	0	0	0	0	0	0	0	0	0	0	0	0	0	0	0	0	0	0	0	0	---	---	---	---	---	---
Olfr139	NM_147003	XLOC_003599	XLOC_003599	0	0	0	0	0	0	0	0	0	0	0	0	0	0	0	0	0	0	0	0	---	---	---	---	---	---
Olfr399	NM_147004	XLOC_003600	XLOC_003600	0	0	0	0	0	0	0	0	0	0	0	0	0	0	0	0	0	0	0	0	---	---	---	---	---	---
Olfr43	NM_146711	XLOC_003601	XLOC_003601	0	0	0	0	0	0	0	0	0	0	0	0	0	0	0	0	0	0	0	0	---	---	---	---	---	---
Olfr410	NM_146707	XLOC_003602	XLOC_003602	0	0	0	0	0	0	0	0	0	0	0	0	0	0	0	0	0	0	0	0	---	---	---	---	---	---
Olfr411	NM_146709	XLOC_003603	XLOC_003603	0	0	0	0	0	0	0	0	0	0	0	0	0	0	0	0	0	0	0	0	---	---	---	---	---	---
Mir684-1	TCONS_00005273	XLOC_003996	XLOC_003608	0	0	0	0	0	0	0	0	0	0	0	0	0	0	0	0	0	0	0	0	---	---	---	---	---	---
Mir423	NR_030756	XLOC_003626	XLOC_003626	0	0	0	0	0	0	0	0	0	0	0	0	0	0	0	0	0	0	0	0	---	---	---	---	---	---
Snord42a	NR_037682	XLOC_003638	XLOC_003638	0	0	0	0	0	0	0	0	0	0	0	0	0	0	0	0	0	0	0	0	---	---	---	---	---	---
Snord4a	NR_030702	XLOC_003639	XLOC_003639	0	0	0	0	0	0	0	0	0	0	0	0	0	0	0	0	0	0	0	0	---	---	---	---	---	---
Snord42b	NR_037683	XLOC_003640	XLOC_003640	0	0	0	0	0	0	0	0	0	0	0	0	0	0	0	0	0	0	0	0	---	---	---	---	---	---
Foxn1	NM_008238	XLOC_003642	XLOC_003642	0	0	0	0	0	0	0	0	0	0	0	0	0	0	0	0	0	0	0	0	---	---	---	---	---	---
Slc13a2	NM_022411	XLOC_003643	XLOC_003643	0	0	0	0	0	0	0	0	0	0	0	0	0	0	0	0	0	0	0	0	---	---	---	---	---	---
4930542H20Rik	NR_045898	XLOC_003657	XLOC_003657	0	0	0	0	0	0	0	0	0	0	0	0	0	0	0	0	0	0	0	0	---	---	---	---	---	---
1700071K01Rik	NM_001033765	XLOC_003664	XLOC_003664	0	0	0	0	0	0	0	0	0	0	0	0	0	0	0	0	0	0	0	0	---	---	---	---	---	---
Ccl1	NM_011329	XLOC_003665	XLOC_003665	0	0	0	0	0	0	0	0	0	0	0	0	0	0	0	0	0	0	0	0	---	---	---	---	---	---
Gm11435	NM_001045543	XLOC_003678	XLOC_003678	0	0	0	0	0	0	0	0	0	0	0	0	0	0	0	0	0	0	0	0	---	---	---	---	---	---
Ccl5	NM_013653	XLOC_003679	XLOC_003679	0	0	0	0	0	0	0	0	0	0	0	0	0	0	0	0	0	0	0	0	---	---	---	---	---	---
Ccl6	NM_009139	XLOC_003681	XLOC_003681	0	0	0	0	0	0	0	0	0	0	0	0	0	0	0	0	0	0	0	0	---	---	---	---	---	---
1700109G15Rik	NR_046197	XLOC_003688	XLOC_003688	0	0	0	0	0	0	0	0	0	0	0	0	0	0	0	0	0	0	0	0	---	---	---	---	---	---
Gm20759	NR_046030	XLOC_003699	XLOC_003699	0	0	0	0	0	0	0	0	0	0	0	0	0	0	0	0	0	0	0	0	---	---	---	---	---	---
Olfr462	NM_146411	XLOC_003715	XLOC_003715	0	0	0	0	0	0	0	0	0	0	0	0	0	0	0	0	0	0	0	0	---	---	---	---	---	---
Olfr463	NM_146413	XLOC_003716	XLOC_003716	0	0	0	0	0	0	0	0	0	0	0	0	0	0	0	0	0	0	0	0	---	---	---	---	---	---
Gm11529	NR_033524	XLOC_003764	XLOC_003764	0	0	0	0	0	0	0	0	0	0	0	0	0	0	0	0	0	0	0	0	---	---	---	---	---	---
Snora21	NR_028078	XLOC_003784	XLOC_003784	0	0	0	0	0	0	0	0	0	0	0	0	0	0	0	0	0	0	0	0	---	---	---	---	---	---
Krt25	NM_133730	XLOC_003808	XLOC_003808	0	0	0	0	0	0	0	0	0	0	0	0	0	0	0	0	0	0	0	0	---	---	---	---	---	---
Krt27	NM_010666	XLOC_003810	XLOC_003810	0	0	0	0	0	0	0	0	0	0	0	0	0	0	0	0	0	0	0	0	---	---	---	---	---	---
Krt40	NM_001039666	XLOC_003817	XLOC_003817	0	0	0	0	0	0	0	0	0	0	0	0	0	0	0	0	0	0	0	0	---	---	---	---	---	---
Krtap3-3	NM_025524	XLOC_003818	XLOC_003818	0	0	0	0	0	0	0	0	0	0	0	0	0	0	0	0	0	0	0	0	---	---	---	---	---	---
Krtap3-2	NM_025720	XLOC_003819	XLOC_003819	0	0	0	0	0	0	0	0	0	0	0	0	0	0	0	0	0	0	0	0	---	---	---	---	---	---
Krtap3-1	NM_023511	XLOC_003820	XLOC_003820	0	0	0	0	0	0	0	0	0	0	0	0	0	0	0	0	0	0	0	0	---	---	---	---	---	---
Krtap1-5	NM_027157	XLOC_003821	XLOC_003821	0	0	0	0	0	0	0	0	0	0	0	0	0	0	0	0	0	0	0	0	---	---	---	---	---	---
Krtap1-4	NM_001039502	XLOC_003822	XLOC_003822	0	0	0	0	0	0	0	0	0	0	0	0	0	0	0	0	0	0	0	0	---	---	---	---	---	---
Krtap1-3	NM_001085526	XLOC_003823	XLOC_003823	0	0	0	0	0	0	0	0	0	0	0	0	0	0	0	0	0	0	0	0	---	---	---	---	---	---
Krtap9-3	NM_029351	XLOC_003824	XLOC_003824	0	0	0	0	0	0	0	0	0	0	0	0	0	0	0	0	0	0	0	0	---	---	---	---	---	---
Gm11938	NM_001127354	XLOC_003825	XLOC_003825	0	0	0	0	0	0	0	0	0	0	0	0	0	0	0	0	0	0	0	0	---	---	---	---	---	---
Gm11937	NM_001099346	XLOC_003826	XLOC_003826	0	0	0	0	0	0	0	0	0	0	0	0	0	0	0	0	0	0	0	0	---	---	---	---	---	---
Krtap2-4	NM_027800	XLOC_003827	XLOC_003827	0	0	0	0	0	0	0	0	0	0	0	0	0	0	0	0	0	0	0	0	---	---	---	---	---	---
Gm11562	NM_001177537	XLOC_003828	XLOC_003828	0	0	0	0	0	0	0	0	0	0	0	0	0	0	0	0	0	0	0	0	---	---	---	---	---	---
Krtap4-1	NM_001048196	XLOC_003829	XLOC_003829	0	0	0	0	0	0	0	0	0	0	0	0	0	0	0	0	0	0	0	0	---	---	---	---	---	---
Krtap4-2	NM_026807	XLOC_003830	XLOC_003830	0	0	0	0	0	0	0	0	0	0	0	0	0	0	0	0	0	0	0	0	---	---	---	---	---	---
Krtap4-7	NM_029613	XLOC_003831	XLOC_003831	0	0	0	0	0	0	0	0	0	0	0	0	0	0	0	0	0	0	0	0	---	---	---	---	---	---
Krtap4-6	NM_026834	XLOC_003833	XLOC_003833	0	0	0	0	0	0	0	0	0	0	0	0	0	0	0	0	0	0	0	0	---	---	---	---	---	---
Gm11595	NM_001126322	XLOC_003834	XLOC_003834	0	0	0	0	0	0	0	0	0	0	0	0	0	0	0	0	0	0	0	0	---	---	---	---	---	---
Krtap4-8	NM_001085547	XLOC_003835	XLOC_003835	0	0	0	0	0	0	0	0	0	0	0	0	0	0	0	0	0	0	0	0	---	---	---	---	---	---
Gm11596	NM_001099311	XLOC_003836	XLOC_003836	0	0	0	0	0	0	0	0	0	0	0	0	0	0	0	0	0	0	0	0	---	---	---	---	---	---
Gm11554 Gm11569	NM_001099312 NM_001099313	XLOC_003838	XLOC_003838	0	0	0	0	0	0	0	0	0	0	0	0	0	0	0	0	0	0	0	0	---	---	---	---	---	---
Gm11564	NM_001100614	XLOC_003839	XLOC_003839	0	0	0	0	0	0	0	0	0	0	0	0	0	0	0	0	0	0	0	0	---	---	---	---	---	---
2300003K06Rik	NM_001195383	XLOC_003840	XLOC_003840	0	0	0	0	0	0	0	0	0	0	0	0	0	0	0	0	0	0	0	0	---	---	---	---	---	---
Krtap17-1	NM_001099774	XLOC_003843	XLOC_003843	0	0	0	0	0	0	0	0	0	0	0	0	0	0	0	0	0	0	0	0	---	---	---	---	---	---
Krt33a	NM_027983	XLOC_003844	XLOC_003844	0	0	0	0	0	0	0	0	0	0	0	0	0	0	0	0	0	0	0	0	---	---	---	---	---	---
Krt34	NM_027563	XLOC_003846	XLOC_003846	0	0	0	0	0	0	0	0	0	0	0	0	0	0	0	0	0	0	0	0	---	---	---	---	---	---
Krt31	NM_010659	XLOC_003847	XLOC_003847	0	0	0	0	0	0	0	0	0	0	0	0	0	0	0	0	0	0	0	0	---	---	---	---	---	---
Krt32	NM_001159374	XLOC_003848	XLOC_003848	0	0	0	0	0	0	0	0	0	0	0	0	0	0	0	0	0	0	0	0	---	---	---	---	---	---
Krt36	NM_001174099	XLOC_003850	XLOC_003850	0	0	0	0	0	0	0	0	0	0	0	0	0	0	0	0	0	0	0	0	---	---	---	---	---	---
Hcrt	NM_010410	XLOC_003871	XLOC_003871	0	0	0	0	0	0	0	0	0	0	0	0	0	0	0	0	0	0	0	0	---	---	---	---	---	---
Ppy	NM_008918	XLOC_003893	XLOC_003893	0	0	0	0	0	0	0	0	0	0	0	0	0	0	0	0	0	0	0	0	---	---	---	---	---	---
Lyzl6	NM_027083	XLOC_003922	XLOC_003922	0	0	0	0	0	0	0	0	0	0	0	0	0	0	0	0	0	0	0	0	---	---	---	---	---	---
Gh	NM_008117	XLOC_003936	XLOC_003936	0	0	0	0	0	0	0	0	0	0	0	0	0	0	0	0	0	0	0	0	---	---	---	---	---	---
1700012B07Rik	NM_027038	XLOC_003960	XLOC_003960	0	0	0	0	0	0	0	0	0	0	0	0	0	0	0	0	0	0	0	0	---	---	---	---	---	---
Mir466n	NR_037269	XLOC_003974	XLOC_003974	0	0	0	0	0	0	0	0	0	0	0	0	0	0	0	0	0	0	0	0	---	---	---	---	---	---
Cd300c	NM_199225	XLOC_003978	XLOC_003978	0	0	0	0	0	0	0	0	0	0	0	0	0	0	0	0	0	0	0	0	---	---	---	---	---	---
Cd300ld	NM_145437	XLOC_003979	XLOC_003979	0	0	0	0	0	0	0	0	0	0	0	0	0	0	0	0	0	0	0	0	---	---	---	---	---	---
AF251705	NM_134158	XLOC_003980	XLOC_003980	0	0	0	0	0	0	0	0	0	0	0	0	0	0	0	0	0	0	0	0	---	---	---	---	---	---
Gm11711	NM_001101657	XLOC_003981	XLOC_003981	0	0	0	0	0	0	0	0	0	0	0	0	0	0	0	0	0	0	0	0	---	---	---	---	---	---
Gm11711	NM_001101657	XLOC_003981	XLOC_003982	0	0	0	0	0	0	0	0	0	0	0	0	0	0	0	0	0	0	0	0	---	---	---	---	---	---
Cd300lh	NM_199201	XLOC_003983	XLOC_003983	0	0	0	0	0	0	0	0	0	0	0	0	0	0	0	0	0	0	0	0	---	---	---	---	---	---
Mir3968	NR_039549	XLOC_003993	XLOC_003993	0	0	0	0	0	0	0	0	0	0	0	0	0	0	0	0	0	0	0	0	---	---	---	---	---	---
Mir338	NR_029767	XLOC_004048	XLOC_004048	0	0	0	0	0	0	0	0	0	0	0	0	0	0	0	0	0	0	0	0	---	---	---	---	---	---
Sectm1a	NM_145373	XLOC_004080	XLOC_004080	0	0	0	0	0	0	0	0	0	0	0	0	0	0	0	0	0	0	0	0	---	---	---	---	---	---
7420701I03Rik	NR_045860	XLOC_004116	XLOC_004116	0	0	0	0	0	0	0	0	0	0	0	0	0	0	0	0	0	0	0	0	---	---	---	---	---	---
Mir3066	NR_037226	XLOC_004128	XLOC_004128	0	0	0	0	0	0	0	0	0	0	0	0	0	0	0	0	0	0	0	0	---	---	---	---	---	---
4930480M12Rik	NR_046278	XLOC_004142	XLOC_004142	0	0	0	0	0	0	0	0	0	0	0	0	0	0	0	0	0	0	0	0	---	---	---	---	---	---
Prps1l1	NM_029294	XLOC_004166	XLOC_004166	0	0	0	0	0	0	0	0	0	0	0	0	0	0	0	0	0	0	0	0	---	---	---	---	---	---
Agr3	NM_207531	XLOC_004168	XLOC_004168	0	0	0	0	0	0	0	0	0	0	0	0	0	0	0	0	0	0	0	0	---	---	---	---	---	---
Mir467a-10	TCONS_00005524	XLOC_004177	XLOC_004177	0	0	0	0	0	0	0	0	0	0	0	0	0	0	0	0	0	0	0	0	---	---	---	---	---	---
Fam177a	NM_028527	XLOC_004196	XLOC_004196	0	0	0	0	0	0	0	0	0	0	0	0	0	0	0	0	0	0	0	0	---	---	---	---	---	---
1700047I17Rik2	NM_001100116	XLOC_004198	XLOC_004198	0	0	0	0	0	0	0	0	0	0	0	0	0	0	0	0	0	0	0	0	---	---	---	---	---	---
Mir1198	NR_035430	XLOC_004201	XLOC_004201	0	0	0	0	0	0	0	0	0	0	0	0	0	0	0	0	0	0	0	0	---	---	---	---	---	---
C87198	NR_046003	XLOC_004207	XLOC_004207	0	0	0	0	0	0	0	0	0	0	0	0	0	0	0	0	0	0	0	0	---	---	---	---	---	---
4931403G20Rik	NR_038173	XLOC_004230	XLOC_004230	0	0	0	0	0	0	0	0	0	0	0	0	0	0	0	0	0	0	0	0	---	---	---	---	---	---
Mir4660	NR_037248	XLOC_004234	XLOC_004234	0	0	0	0	0	0	0	0	0	0	0	0	0	0	0	0	0	0	0	0	---	---	---	---	---	---
4930404H11Rik	NR_045941	XLOC_004243	XLOC_004243	0	0	0	0	0	0	0	0	0	0	0	0	0	0	0	0	0	0	0	0	---	---	---	---	---	---
Mir3067	NR_037227	XLOC_004287	XLOC_004287	0	0	0	0	0	0	0	0	0	0	0	0	0	0	0	0	0	0	0	0	---	---	---	---	---	---
Gm6772	NM_001195767	XLOC_004329	XLOC_004329	0	0	0	0	0	0	0	0	0	0	0	0	0	0	0	0	0	0	0	0	---	---	---	---	---	---
Gm2042	NM_001270793	XLOC_004342	XLOC_004336	0	0	0	0	0	0	0	0	0	0	0	0	0	0	0	0	0	0	0	0	---	---	---	---	---	---
Gm2042	NM_001270793	XLOC_004342	XLOC_004342	0	0	0	0	0	0	0	0	0	0	0	0	0	0	0	0	0	0	0	0	---	---	---	---	---	---
5430427M07Rik	NR_045858	XLOC_004345	XLOC_004345	0	0	0	0	0	0	0	0	0	0	0	0	0	0	0	0	0	0	0	0	---	---	---	---	---	---
Mir669c	NR_030473	XLOC_004346	XLOC_004346	0	0	0	0	0	0	0	0	0	0	0	0	0	0	0	0	0	0	0	0	---	---	---	---	---	---
Kif4-ps	NR_033653	XLOC_004361	XLOC_004361	0	0	0	0	0	0	0	0	0	0	0	0	0	0	0	0	0	0	0	0	---	---	---	---	---	---
Catsperb	NM_173023	XLOC_004362	XLOC_004362	0	0	0	0	0	0	0	0	0	0	0	0	0	0	0	0	0	0	0	0	---	---	---	---	---	---
Serpina4-ps1	NR_002861	XLOC_004376	XLOC_004376	0	0	0	0	0	0	0	0	0	0	0	0	0	0	0	0	0	0	0	0	---	---	---	---	---	---
Serpina5	NM_172953	XLOC_004377	XLOC_004377	0	0	0	0	0	0	0	0	0	0	0	0	0	0	0	0	0	0	0	0	---	---	---	---	---	---
Serpina3a	NM_001167705	XLOC_004378	XLOC_004378	0	0	0	0	0	0	0	0	0	0	0	0	0	0	0	0	0	0	0	0	---	---	---	---	---	---
Serpina3b	NM_173024	XLOC_004379	XLOC_004379	0	0	0	0	0	0	0	0	0	0	0	0	0	0	0	0	0	0	0	0	---	---	---	---	---	---
Serpina3j	NM_001101472	XLOC_004383	XLOC_004383	0	0	0	0	0	0	0	0	0	0	0	0	0	0	0	0	0	0	0	0	---	---	---	---	---	---
Serpina3k	NM_011458	XLOC_004384	XLOC_004384	0	0	0	0	0	0	0	0	0	0	0	0	0	0	0	0	0	0	0	0	---	---	---	---	---	---
Tcl1b1	NM_013773	XLOC_004389	XLOC_004389	0	0	0	0	0	0	0	0	0	0	0	0	0	0	0	0	0	0	0	0	---	---	---	---	---	---
Tcl1b5	NM_013776	XLOC_004390	XLOC_004390	0	0	0	0	0	0	0	0	0	0	0	0	0	0	0	0	0	0	0	0	---	---	---	---	---	---
Tcl1b3	NM_013772	XLOC_004391	XLOC_004391	0	0	0	0	0	0	0	0	0	0	0	0	0	0	0	0	0	0	0	0	---	---	---	---	---	---
Tcl1b4	NM_013774	XLOC_004392	XLOC_004392	0	0	0	0	0	0	0	0	0	0	0	0	0	0	0	0	0	0	0	0	---	---	---	---	---	---
Mir345	NR_029773	XLOC_004407	XLOC_004407	0	0	0	0	0	0	0	0	0	0	0	0	0	0	0	0	0	0	0	0	---	---	---	---	---	---
Mir673	NR_030438	XLOC_004412	XLOC_004412	0	0	0	0	0	0	0	0	0	0	0	0	0	0	0	0	0	0	0	0	---	---	---	---	---	---
Mir493	NR_030573	XLOC_004413	XLOC_004413	0	0	0	0	0	0	0	0	0	0	0	0	0	0	0	0	0	0	0	0	---	---	---	---	---	---
Mir337	NR_029765	XLOC_004414	XLOC_004414	0	0	0	0	0	0	0	0	0	0	0	0	0	0	0	0	0	0	0	0	---	---	---	---	---	---
Mir540	NR_030260	XLOC_004415	XLOC_004415	0	0	0	0	0	0	0	0	0	0	0	0	0	0	0	0	0	0	0	0	---	---	---	---	---	---
Mir665	NR_030425	XLOC_004416	XLOC_004416	0	0	0	0	0	0	0	0	0	0	0	0	0	0	0	0	0	0	0	0	---	---	---	---	---	---
Mir3070a	NR_037230	XLOC_004417	XLOC_004417	0	0	0	0	0	0	0	0	0	0	0	0	0	0	0	0	0	0	0	0	---	---	---	---	---	---
Mir3070b	NR_037231	XLOC_004418	XLOC_004418	0	0	0	0	0	0	0	0	0	0	0	0	0	0	0	0	0	0	0	0	---	---	---	---	---	---
Mir431	NR_029951	XLOC_004419	XLOC_004419	0	0	0	0	0	0	0	0	0	0	0	0	0	0	0	0	0	0	0	0	---	---	---	---	---	---
Mir434	NR_029953	XLOC_004421	XLOC_004421	0	0	0	0	0	0	0	0	0	0	0	0	0	0	0	0	0	0	0	0	---	---	---	---	---	---
Mir432	NR_035526	XLOC_004422	XLOC_004422	0	0	0	0	0	0	0	0	0	0	0	0	0	0	0	0	0	0	0	0	---	---	---	---	---	---
Mir136	NR_029550	XLOC_004423	XLOC_004423	0	0	0	0	0	0	0	0	0	0	0	0	0	0	0	0	0	0	0	0	---	---	---	---	---	---
Mir341	NR_029770	XLOC_004425	XLOC_004425	0	0	0	0	0	0	0	0	0	0	0	0	0	0	0	0	0	0	0	0	---	---	---	---	---	---
Mir1188	NR_035419	XLOC_004426	XLOC_004426	0	0	0	0	0	0	0	0	0	0	0	0	0	0	0	0	0	0	0	0	---	---	---	---	---	---
Mir370	NR_029918	XLOC_004427	XLOC_004427	0	0	0	0	0	0	0	0	0	0	0	0	0	0	0	0	0	0	0	0	---	---	---	---	---	---
AF357425	NR_046302	XLOC_004428	XLOC_004428	0	0	0	0	0	0	0	0	0	0	0	0	0	0	0	0	0	0	0	0	---	---	---	---	---	---
AF357426	NR_046303	XLOC_004429	XLOC_004429	0	0	0	0	0	0	0	0	0	0	0	0	0	0	0	0	0	0	0	0	---	---	---	---	---	---
DQ267100	NR_046304	XLOC_004430	XLOC_004430	0	0	0	0	0	0	0	0	0	0	0	0	0	0	0	0	0	0	0	0	---	---	---	---	---	---
AF357359	NR_028434	XLOC_004431	XLOC_004431	0	0	0	0	0	0	0	0	0	0	0	0	0	0	0	0	0	0	0	0	---	---	---	---	---	---
DQ267101	NR_046305	XLOC_004432	XLOC_004432	0	0	0	0	0	0	0	0	0	0	0	0	0	0	0	0	0	0	0	0	---	---	---	---	---	---
AF357355	NR_028433	XLOC_004433	XLOC_004433	0	0	0	0	0	0	0	0	0	0	0	0	0	0	0	0	0	0	0	0	---	---	---	---	---	---
DQ267102	NR_046306	XLOC_004434	XLOC_004434	0	0	0	0	0	0	0	0	0	0	0	0	0	0	0	0	0	0	0	0	---	---	---	---	---	---
Mir882	NR_030540	XLOC_004435	XLOC_004435	0	0	0	0	0	0	0	0	0	0	0	0	0	0	0	0	0	0	0	0	---	---	---	---	---	---
Mir379	NR_029880	XLOC_004436	XLOC_004436	0	0	0	0	0	0	0	0	0	0	0	0	0	0	0	0	0	0	0	0	---	---	---	---	---	---
Mir411	NR_029916	XLOC_004437	XLOC_004437	0	0	0	0	0	0	0	0	0	0	0	0	0	0	0	0	0	0	0	0	---	---	---	---	---	---
Mir299	NR_029650	XLOC_004438	XLOC_004438	0	0	0	0	0	0	0	0	0	0	0	0	0	0	0	0	0	0	0	0	---	---	---	---	---	---
Mir380	NR_029881	XLOC_004439	XLOC_004439	0	0	0	0	0	0	0	0	0	0	0	0	0	0	0	0	0	0	0	0	---	---	---	---	---	---
Mir1197	NR_035429	XLOC_004440	XLOC_004440	0	0	0	0	0	0	0	0	0	0	0	0	0	0	0	0	0	0	0	0	---	---	---	---	---	---
Mir323	NR_029757	XLOC_004441	XLOC_004441	0	0	0	0	0	0	0	0	0	0	0	0	0	0	0	0	0	0	0	0	---	---	---	---	---	---
Mir758	NR_030421	XLOC_004442	XLOC_004442	0	0	0	0	0	0	0	0	0	0	0	0	0	0	0	0	0	0	0	0	---	---	---	---	---	---
Mir329	NR_029762	XLOC_004443	XLOC_004443	0	0	0	0	0	0	0	0	0	0	0	0	0	0	0	0	0	0	0	0	---	---	---	---	---	---
Mir494	NR_030269	XLOC_004444	XLOC_004444	0	0	0	0	0	0	0	0	0	0	0	0	0	0	0	0	0	0	0	0	---	---	---	---	---	---
Mir679	NR_030445	XLOC_004445	XLOC_004445	0	0	0	0	0	0	0	0	0	0	0	0	0	0	0	0	0	0	0	0	---	---	---	---	---	---
Mir1193	NR_035424	XLOC_004446	XLOC_004446	0	0	0	0	0	0	0	0	0	0	0	0	0	0	0	0	0	0	0	0	---	---	---	---	---	---
Mir666	NR_030435	XLOC_004447	XLOC_004447	0	0	0	0	0	0	0	0	0	0	0	0	0	0	0	0	0	0	0	0	---	---	---	---	---	---
Mir543	NR_030261	XLOC_004448	XLOC_004448	0	0	0	0	0	0	0	0	0	0	0	0	0	0	0	0	0	0	0	0	---	---	---	---	---	---
Mir495	NR_030446	XLOC_004449	XLOC_004449	0	0	0	0	0	0	0	0	0	0	0	0	0	0	0	0	0	0	0	0	---	---	---	---	---	---
Mir667	NR_030426	XLOC_004450	XLOC_004450	0	0	0	0	0	0	0	0	0	0	0	0	0	0	0	0	0	0	0	0	---	---	---	---	---	---
Mir376c	NR_030270	XLOC_004451	XLOC_004451	0	0	0	0	0	0	0	0	0	0	0	0	0	0	0	0	0	0	0	0	---	---	---	---	---	---
Mir654	NR_030578	XLOC_004452	XLOC_004452	0	0	0	0	0	0	0	0	0	0	0	0	0	0	0	0	0	0	0	0	---	---	---	---	---	---
Mir376b	NR_029915	XLOC_004453	XLOC_004453	0	0	0	0	0	0	0	0	0	0	0	0	0	0	0	0	0	0	0	0	---	---	---	---	---	---
Mir376a	NR_029877	XLOC_004454	XLOC_004454	0	0	0	0	0	0	0	0	0	0	0	0	0	0	0	0	0	0	0	0	---	---	---	---	---	---
Mir300	NR_029651	XLOC_004455	XLOC_004455	0	0	0	0	0	0	0	0	0	0	0	0	0	0	0	0	0	0	0	0	---	---	---	---	---	---
Mir381	NR_029882	XLOC_004456	XLOC_004456	0	0	0	0	0	0	0	0	0	0	0	0	0	0	0	0	0	0	0	0	---	---	---	---	---	---
Mir487b	NR_030271	XLOC_004457	XLOC_004457	0	0	0	0	0	0	0	0	0	0	0	0	0	0	0	0	0	0	0	0	---	---	---	---	---	---
Mir539	NR_030262	XLOC_004458	XLOC_004458	0	0	0	0	0	0	0	0	0	0	0	0	0	0	0	0	0	0	0	0	---	---	---	---	---	---
Mir382	NR_029883	XLOC_004459	XLOC_004459	0	0	0	0	0	0	0	0	0	0	0	0	0	0	0	0	0	0	0	0	---	---	---	---	---	---
Mir134	NR_029548	XLOC_004460	XLOC_004460	0	0	0	0	0	0	0	0	0	0	0	0	0	0	0	0	0	0	0	0	---	---	---	---	---	---
Mir668	NR_030424	XLOC_004461	XLOC_004461	0	0	0	0	0	0	0	0	0	0	0	0	0	0	0	0	0	0	0	0	---	---	---	---	---	---
Mir485	NR_030253	XLOC_004462	XLOC_004462	0	0	0	0	0	0	0	0	0	0	0	0	0	0	0	0	0	0	0	0	---	---	---	---	---	---
Mir453	NR_030559	XLOC_004464	XLOC_004464	0	0	0	0	0	0	0	0	0	0	0	0	0	0	0	0	0	0	0	0	---	---	---	---	---	---
Mir154	NR_029564	XLOC_004465	XLOC_004465	0	0	0	0	0	0	0	0	0	0	0	0	0	0	0	0	0	0	0	0	---	---	---	---	---	---
Mir496	NR_030437	XLOC_004466	XLOC_004466	0	0	0	0	0	0	0	0	0	0	0	0	0	0	0	0	0	0	0	0	---	---	---	---	---	---
Mir377	NR_029878	XLOC_004467	XLOC_004467	0	0	0	0	0	0	0	0	0	0	0	0	0	0	0	0	0	0	0	0	---	---	---	---	---	---
Mir541	NR_030263	XLOC_004468	XLOC_004468	0	0	0	0	0	0	0	0	0	0	0	0	0	0	0	0	0	0	0	0	---	---	---	---	---	---
Mir409	NR_029913	XLOC_004469	XLOC_004469	0	0	0	0	0	0	0	0	0	0	0	0	0	0	0	0	0	0	0	0	---	---	---	---	---	---
Mir3072	NR_037233	XLOC_004470	XLOC_004470	0	0	0	0	0	0	0	0	0	0	0	0	0	0	0	0	0	0	0	0	---	---	---	---	---	---
6030440G07Rik	NR_036598	XLOC_004478	XLOC_004478	0	0	0	0	0	0	0	0	0	0	0	0	0	0	0	0	0	0	0	0	---	---	---	---	---	---
Mir3073	NR_037234	XLOC_004494	XLOC_004494	0	0	0	0	0	0	0	0	0	0	0	0	0	0	0	0	0	0	0	0	---	---	---	---	---	---
Mir203	NR_029590	XLOC_004495	XLOC_004495	0	0	0	0	0	0	0	0	0	0	0	0	0	0	0	0	0	0	0	0	---	---	---	---	---	---
A530016L24Rik	NM_177039	XLOC_004497	XLOC_004497	0	0	0	0	0	0	0	0	0	0	0	0	0	0	0	0	0	0	0	0	---	---	---	---	---	---
Adam6b	NM_001009545	XLOC_004513	XLOC_004513	0	0	0	0	0	0	0	0	0	0	0	0	0	0	0	0	0	0	0	0	---	---	---	---	---	---
Adam6a	NM_174885	XLOC_004514	XLOC_004514	0	0	0	0	0	0	0	0	0	0	0	0	0	0	0	0	0	0	0	0	---	---	---	---	---	---
Mir153	NR_029563	XLOC_004520	XLOC_004520	0	0	0	0	0	0	0	0	0	0	0	0	0	0	0	0	0	0	0	0	---	---	---	---	---	---
Slc7a15	NM_177802	XLOC_004541	XLOC_004541	0	0	0	0	0	0	0	0	0	0	0	0	0	0	0	0	0	0	0	0	---	---	---	---	---	---
1700022H16Rik	NR_045488	XLOC_004542	XLOC_004542	0	0	0	0	0	0	0	0	0	0	0	0	0	0	0	0	0	0	0	0	---	---	---	---	---	---
4921511I17Rik	NR_045829	XLOC_004548	XLOC_004548	0	0	0	0	0	0	0	0	0	0	0	0	0	0	0	0	0	0	0	0	---	---	---	---	---	---
4930448C13Rik	NR_045960	XLOC_004552	XLOC_004552	0	0	0	0	0	0	0	0	0	0	0	0	0	0	0	0	0	0	0	0	---	---	---	---	---	---
Allc	NM_053156	XLOC_004574	XLOC_004574	0	0	0	0	0	0	0	0	0	0	0	0	0	0	0	0	0	0	0	0	---	---	---	---	---	---
C630031E19Rik	NR_046080	XLOC_004578	XLOC_004578	0	0	0	0	0	0	0	0	0	0	0	0	0	0	0	0	0	0	0	0	---	---	---	---	---	---
2310016D03Rik	NR_045491	XLOC_004581	XLOC_004581	0	0	0	0	0	0	0	0	0	0	0	0	0	0	0	0	0	0	0	0	---	---	---	---	---	---
4930428E07Rik	NR_045943	XLOC_004601	XLOC_004601	0	0	0	0	0	0	0	0	0	0	0	0	0	0	0	0	0	0	0	0	---	---	---	---	---	---
Gm889	NM_001033437	XLOC_004604	XLOC_004604	0	0	0	0	0	0	0	0	0	0	0	0	0	0	0	0	0	0	0	0	---	---	---	---	---	---
Mir1938	NR_035459	XLOC_004606	XLOC_004606	0	0	0	0	0	0	0	0	0	0	0	0	0	0	0	0	0	0	0	0	---	---	---	---	---	---
Mir5125	NR_039586	XLOC_004612	XLOC_004612	0	0	0	0	0	0	0	0	0	0	0	0	0	0	0	0	0	0	0	0	---	---	---	---	---	---
Gpr33	NM_008159	XLOC_004619	XLOC_004619	0	0	0	0	0	0	0	0	0	0	0	0	0	0	0	0	0	0	0	0	---	---	---	---	---	---
1700031P21Rik	NR_045910	XLOC_004620	XLOC_004620	0	0	0	0	0	0	0	0	0	0	0	0	0	0	0	0	0	0	0	0	---	---	---	---	---	---
Gm7550	NR_033689	XLOC_004622	XLOC_004622	0	0	0	0	0	0	0	0	0	0	0	0	0	0	0	0	0	0	0	0	---	---	---	---	---	---
E030019B13Rik	NR_045082	XLOC_004633	XLOC_004633	0	0	0	0	0	0	0	0	0	0	0	0	0	0	0	0	0	0	0	0	---	---	---	---	---	---
Fscb	NM_001163271	XLOC_004643	XLOC_004643	0	0	0	0	0	0	0	0	0	0	0	0	0	0	0	0	0	0	0	0	---	---	---	---	---	---
Mir681	NR_030450	XLOC_004660	XLOC_004660	0	0	0	0	0	0	0	0	0	0	0	0	0	0	0	0	0	0	0	0	---	---	---	---	---	---
D830013O20Rik	NR_046013	XLOC_004677	XLOC_004677	0	0	0	0	0	0	0	0	0	0	0	0	0	0	0	0	0	0	0	0	---	---	---	---	---	---
Mir5135	NR_039597	XLOC_004687	XLOC_004687	0	0	0	0	0	0	0	0	0	0	0	0	0	0	0	0	0	0	0	0	---	---	---	---	---	---
Mir1843 Scarna3b	NR_028544 TCONS_00006223	XLOC_004704	XLOC_004704	0	0	0	0	0	0	0	0	0	0	0	0	0	0	0	0	0	0	0	0	---	---	---	---	---	---
1700052I22Rik	NR_033786	XLOC_004708	XLOC_004708	0	0	0	0	0	0	0	0	0	0	0	0	0	0	0	0	0	0	0	0	---	---	---	---	---	---
1700085C21Rik	NR_046045	XLOC_004719	XLOC_004719	0	0	0	0	0	0	0	0	0	0	0	0	0	0	0	0	0	0	0	0	---	---	---	---	---	---
Mir3068	NR_037228	XLOC_004752	XLOC_004752	0	0	0	0	0	0	0	0	0	0	0	0	0	0	0	0	0	0	0	0	---	---	---	---	---	---
Gm16381	NM_001166062	XLOC_004756	XLOC_004754	0	0	0	0	0	0	0	0	0	0	0	0	0	0	0	0	0	0	0	0	---	---	---	---	---	---
Gm16381	NM_001166062	XLOC_004756	XLOC_004756	0	0	0	0	0	0	0	0	0	0	0	0	0	0	0	0	0	0	0	0	---	---	---	---	---	---
Mir466b-3	TCONS_00014079	XLOC_010601	XLOC_004762	0	0	0	0	0	0	0	0	0	0	0	0	0	0	0	0	0	0	0	0	---	---	---	---	---	---
Mir1190	NR_035421	XLOC_004782	XLOC_004782	0	0	0	0	0	0	0	0	0	0	0	0	0	0	0	0	0	0	0	0	---	---	---	---	---	---
Mir1936	NR_035457	XLOC_004790	XLOC_004790	0	0	0	0	0	0	0	0	0	0	0	0	0	0	0	0	0	0	0	0	---	---	---	---	---	---
Serpina6	NM_007618	XLOC_004799	XLOC_004799	0	0	0	0	0	0	0	0	0	0	0	0	0	0	0	0	0	0	0	0	---	---	---	---	---	---
Serpina1b	NM_009244	XLOC_004801	XLOC_004801	0	0	0	0	0	0	0	0	0	0	0	0	0	0	0	0	0	0	0	0	---	---	---	---	---	---
Serpina1d	NM_009246	XLOC_004802	XLOC_004802	0	0	0	0	0	0	0	0	0	0	0	0	0	0	0	0	0	0	0	0	---	---	---	---	---	---
Serpina1c	NM_009245	XLOC_004804	XLOC_004804	0	0	0	0	0	0	0	0	0	0	0	0	0	0	0	0	0	0	0	0	---	---	---	---	---	---
Serpina1e	NM_009247	XLOC_004805	XLOC_004805	0	0	0	0	0	0	0	0	0	0	0	0	0	0	0	0	0	0	0	0	---	---	---	---	---	---
Serpina11	NM_199314	XLOC_004806	XLOC_004806	0	0	0	0	0	0	0	0	0	0	0	0	0	0	0	0	0	0	0	0	---	---	---	---	---	---
Serpina9	NM_027997	XLOC_004807	XLOC_004807	0	0	0	0	0	0	0	0	0	0	0	0	0	0	0	0	0	0	0	0	---	---	---	---	---	---
Serpina12	NM_026535	XLOC_004808	XLOC_004808	0	0	0	0	0	0	0	0	0	0	0	0	0	0	0	0	0	0	0	0	---	---	---	---	---	---
1700121N20Rik	NR_036593	XLOC_004819	XLOC_004819	0	0	0	0	0	0	0	0	0	0	0	0	0	0	0	0	0	0	0	0	---	---	---	---	---	---
4933406K04Rik	NR_015512	XLOC_004820	XLOC_004820	0	0	0	0	0	0	0	0	0	0	0	0	0	0	0	0	0	0	0	0	---	---	---	---	---	---
4930465M20Rik	NR_045973	XLOC_004821	XLOC_004821	0	0	0	0	0	0	0	0	0	0	0	0	0	0	0	0	0	0	0	0	---	---	---	---	---	---
A730018C14Rik	NR_036459	XLOC_004848	XLOC_004848	0	0	0	0	0	0	0	0	0	0	0	0	0	0	0	0	0	0	0	0	---	---	---	---	---	---
Calm4	NM_020036	XLOC_004871	XLOC_004871	0	0	0	0	0	0	0	0	0	0	0	0	0	0	0	0	0	0	0	0	---	---	---	---	---	---
Calm5	NM_001008706	XLOC_004872	XLOC_004872	0	0	0	0	0	0	0	0	0	0	0	0	0	0	0	0	0	0	0	0	---	---	---	---	---	---
Marcksl1-ps4	NR_028405	XLOC_004877	XLOC_004877	0	0	0	0	0	0	0	0	0	0	0	0	0	0	0	0	0	0	0	0	---	---	---	---	---	---
Akr1c6	NM_030611	XLOC_004878	XLOC_004878	0	0	0	0	0	0	0	0	0	0	0	0	0	0	0	0	0	0	0	0	---	---	---	---	---	---
Zp4-ps	NR_027813	XLOC_004887	XLOC_004887	0	0	0	0	0	0	0	0	0	0	0	0	0	0	0	0	0	0	0	0	---	---	---	---	---	---
Mir466i	NR_035412	XLOC_004902	XLOC_004902	0	0	0	0	0	0	0	0	0	0	0	0	0	0	0	0	0	0	0	0	---	---	---	---	---	---
Olfr263	NM_010984	XLOC_004908	XLOC_004908	0	0	0	0	0	0	0	0	0	0	0	0	0	0	0	0	0	0	0	0	---	---	---	---	---	---
Olfr1367	NM_146533	XLOC_004911	XLOC_004911	0	0	0	0	0	0	0	0	0	0	0	0	0	0	0	0	0	0	0	0	---	---	---	---	---	---
Mir1896	NR_035441	XLOC_004913	XLOC_004913	0	0	0	0	0	0	0	0	0	0	0	0	0	0	0	0	0	0	0	0	---	---	---	---	---	---
Olfr1359	NM_001011820_1	XLOC_004915	XLOC_004915	0	0	0	0	0	0	0	0	0	0	0	0	0	0	0	0	0	0	0	0	---	---	---	---	---	---
Hist1h2ao	TCONS_00007033	XLOC_005350	XLOC_004922	0	0	0	0	0	0	0	0	0	0	0	0	0	0	0	0	0	0	0	0	---	---	---	---	---	---
Hist1h2br	NM_001110555	XLOC_005348	XLOC_004924	0	0	0	0	0	0	0	0	0	0	0	0	0	0	0	0	0	0	0	0	---	---	---	---	---	---
Vmn1r188	NM_145850	XLOC_004929	XLOC_004929	0	0	0	0	0	0	0	0	0	0	0	0	0	0	0	0	0	0	0	0	---	---	---	---	---	---
Vmn1r194	NM_001080972	XLOC_004930	XLOC_004930	0	0	0	0	0	0	0	0	0	0	0	0	0	0	0	0	0	0	0	0	---	---	---	---	---	---
Vmn1r195	NM_134223	XLOC_004931	XLOC_004931	0	0	0	0	0	0	0	0	0	0	0	0	0	0	0	0	0	0	0	0	---	---	---	---	---	---
Vmn1r196	NM_001167541	XLOC_004932	XLOC_004932	0	0	0	0	0	0	0	0	0	0	0	0	0	0	0	0	0	0	0	0	---	---	---	---	---	---
Vmn1r197	NM_134244	XLOC_004933	XLOC_004933	0	0	0	0	0	0	0	0	0	0	0	0	0	0	0	0	0	0	0	0	---	---	---	---	---	---
Vmn1r198	NM_134220	XLOC_004934	XLOC_004934	0	0	0	0	0	0	0	0	0	0	0	0	0	0	0	0	0	0	0	0	---	---	---	---	---	---
Vmn1r199	NM_134213	XLOC_004935	XLOC_004935	0	0	0	0	0	0	0	0	0	0	0	0	0	0	0	0	0	0	0	0	---	---	---	---	---	---
Vmn1r200	NM_134212	XLOC_004936	XLOC_004936	0	0	0	0	0	0	0	0	0	0	0	0	0	0	0	0	0	0	0	0	---	---	---	---	---	---
Vmn1r-ps103	NM_134211	XLOC_004937	XLOC_004937	0	0	0	0	0	0	0	0	0	0	0	0	0	0	0	0	0	0	0	0	---	---	---	---	---	---
Vmn1r201	NM_134221	XLOC_004938	XLOC_004938	0	0	0	0	0	0	0	0	0	0	0	0	0	0	0	0	0	0	0	0	---	---	---	---	---	---
Vmn1r203	NM_134236	XLOC_004939	XLOC_004939	0	0	0	0	0	0	0	0	0	0	0	0	0	0	0	0	0	0	0	0	---	---	---	---	---	---
Vmn1r204	NM_001045544	XLOC_004940	XLOC_004940	0	0	0	0	0	0	0	0	0	0	0	0	0	0	0	0	0	0	0	0	---	---	---	---	---	---
Vmn1r213	NM_134215	XLOC_004941	XLOC_004941	0	0	0	0	0	0	0	0	0	0	0	0	0	0	0	0	0	0	0	0	---	---	---	---	---	---
Vmn1r214	NM_134214	XLOC_004942	XLOC_004942	0	0	0	0	0	0	0	0	0	0	0	0	0	0	0	0	0	0	0	0	---	---	---	---	---	---
Vmn1r215	NM_134219	XLOC_004943	XLOC_004943	0	0	0	0	0	0	0	0	0	0	0	0	0	0	0	0	0	0	0	0	---	---	---	---	---	---
Vmn1r216	NM_134245	XLOC_004944	XLOC_004944	0	0	0	0	0	0	0	0	0	0	0	0	0	0	0	0	0	0	0	0	---	---	---	---	---	---
Vmn1r218	NM_134222	XLOC_004945	XLOC_004945	0	0	0	0	0	0	0	0	0	0	0	0	0	0	0	0	0	0	0	0	---	---	---	---	---	---
Vmn1r219	NM_134238	XLOC_004946	XLOC_004946	0	0	0	0	0	0	0	0	0	0	0	0	0	0	0	0	0	0	0	0	---	---	---	---	---	---
Vmn1r221	NM_001167542	XLOC_004947	XLOC_004947	0	0	0	0	0	0	0	0	0	0	0	0	0	0	0	0	0	0	0	0	---	---	---	---	---	---
Hist1h2ad	NM_178188	XLOC_004956	XLOC_004956	0	0	0	0	0	0	0	0	0	0	0	0	0	0	0	0	0	0	0	0	---	---	---	---	---	---
Hist1h3b	NM_178203	XLOC_004964	XLOC_004964	0	0	0	0	0	0	0	0	0	0	0	0	0	0	0	0	0	0	0	0	---	---	---	---	---	---
Hist1h2aa	NM_175658	XLOC_004971	XLOC_004971	0	0	0	0	0	0	0	0	0	0	0	0	0	0	0	0	0	0	0	0	---	---	---	---	---	---
4932702P03Rik	NR_045182	XLOC_004977	XLOC_004977	0	0	0	0	0	0	0	0	0	0	0	0	0	0	0	0	0	0	0	0	---	---	---	---	---	---
Prl	NM_011164	XLOC_004980	XLOC_004980	0	0	0	0	0	0	0	0	0	0	0	0	0	0	0	0	0	0	0	0	---	---	---	---	---	---
Prl3d2	NM_172155	XLOC_004982	XLOC_004982	0	0	0	0	0	0	0	0	0	0	0	0	0	0	0	0	0	0	0	0	---	---	---	---	---	---
Prl3d3	NM_172156	XLOC_004983	XLOC_004983	0	0	0	0	0	0	0	0	0	0	0	0	0	0	0	0	0	0	0	0	---	---	---	---	---	---
Prl3c1	NM_013766	XLOC_004984	XLOC_004984	0	0	0	0	0	0	0	0	0	0	0	0	0	0	0	0	0	0	0	0	---	---	---	---	---	---
Prl3b1	NM_008865	XLOC_004985	XLOC_004985	0	0	0	0	0	0	0	0	0	0	0	0	0	0	0	0	0	0	0	0	---	---	---	---	---	---
Prl3a1	NM_025896	XLOC_004986	XLOC_004986	0	0	0	0	0	0	0	0	0	0	0	0	0	0	0	0	0	0	0	0	---	---	---	---	---	---
Prl6a1	NM_011166	XLOC_004987	XLOC_004987	0	0	0	0	0	0	0	0	0	0	0	0	0	0	0	0	0	0	0	0	---	---	---	---	---	---
Prl2c1	NM_001045532	XLOC_004990	XLOC_004990	0	0	0	0	0	0	0	0	0	0	0	0	0	0	0	0	0	0	0	0	---	---	---	---	---	---
Prl4a1	NM_011165	XLOC_004991	XLOC_004991	0	0	0	0	0	0	0	0	0	0	0	0	0	0	0	0	0	0	0	0	---	---	---	---	---	---
Prl5a1	NM_023746	XLOC_004992	XLOC_004992	0	0	0	0	0	0	0	0	0	0	0	0	0	0	0	0	0	0	0	0	---	---	---	---	---	---
4930519D14Rik	NR_045975	XLOC_004996	XLOC_004996	0	0	0	0	0	0	0	0	0	0	0	0	0	0	0	0	0	0	0	0	---	---	---	---	---	---
Serpinb6d	NM_001076790	XLOC_005011	XLOC_005011	0	0	0	0	0	0	0	0	0	0	0	0	0	0	0	0	0	0	0	0	---	---	---	---	---	---
4933417A18Rik	NM_025750	XLOC_005019	XLOC_005019	0	0	0	0	0	0	0	0	0	0	0	0	0	0	0	0	0	0	0	0	---	---	---	---	---	---
1700011B04Rik	NR_045616	XLOC_005020	XLOC_005020	0	0	0	0	0	0	0	0	0	0	0	0	0	0	0	0	0	0	0	0	---	---	---	---	---	---
Gm10790	NR_033545	XLOC_005036	XLOC_005036	0	0	0	0	0	0	0	0	0	0	0	0	0	0	0	0	0	0	0	0	---	---	---	---	---	---
1700029N11Rik	NR_045489	XLOC_005046	XLOC_005046	0	0	0	0	0	0	0	0	0	0	0	0	0	0	0	0	0	0	0	0	---	---	---	---	---	---
2310081J21Rik	NR_045474	XLOC_005069	XLOC_005069	0	0	0	0	0	0	0	0	0	0	0	0	0	0	0	0	0	0	0	0	---	---	---	---	---	---
Gm806	NM_001033400	XLOC_005071	XLOC_005071	0	0	0	0	0	0	0	0	0	0	0	0	0	0	0	0	0	0	0	0	---	---	---	---	---	---
Gm904	NM_001033770	XLOC_005072	XLOC_005072	0	0	0	0	0	0	0	0	0	0	0	0	0	0	0	0	0	0	0	0	---	---	---	---	---	---
Gm8765	NM_001244649	XLOC_005073	XLOC_005073	0	0	0	0	0	0	0	0	0	0	0	0	0	0	0	0	0	0	0	0	---	---	---	---	---	---
Mir713	NR_030493	XLOC_005127	XLOC_005127	0	0	0	0	0	0	0	0	0	0	0	0	0	0	0	0	0	0	0	0	---	---	---	---	---	---
Mir23b	NR_029530	XLOC_005129	XLOC_005129	0	0	0	0	0	0	0	0	0	0	0	0	0	0	0	0	0	0	0	0	---	---	---	---	---	---
Mir27b	NR_029531	XLOC_005130	XLOC_005130	0	0	0	0	0	0	0	0	0	0	0	0	0	0	0	0	0	0	0	0	---	---	---	---	---	---
Mir24-1	NR_029575	XLOC_005131	XLOC_005131	0	0	0	0	0	0	0	0	0	0	0	0	0	0	0	0	0	0	0	0	---	---	---	---	---	---
Spata31	NM_030047	XLOC_005136	XLOC_005136	0	0	0	0	0	0	0	0	0	0	0	0	0	0	0	0	0	0	0	0	---	---	---	---	---	---
Spata31d1c	NM_001083890	XLOC_005137	XLOC_005137	0	0	0	0	0	0	0	0	0	0	0	0	0	0	0	0	0	0	0	0	---	---	---	---	---	---
Olfr466	NM_146819	XLOC_005138	XLOC_005138	0	0	0	0	0	0	0	0	0	0	0	0	0	0	0	0	0	0	0	0	---	---	---	---	---	---
4930520P13Rik	NR_036596	XLOC_005155	XLOC_005155	0	0	0	0	0	0	0	0	0	0	0	0	0	0	0	0	0	0	0	0	---	---	---	---	---	---
1700100L14Rik	NR_045934	XLOC_005156	XLOC_005156	0	0	0	0	0	0	0	0	0	0	0	0	0	0	0	0	0	0	0	0	---	---	---	---	---	---
5430425J12Rik	NM_027780	XLOC_005165	XLOC_005165	0	0	0	0	0	0	0	0	0	0	0	0	0	0	0	0	0	0	0	0	---	---	---	---	---	---
Zdhhc11	NM_027704	XLOC_005168	XLOC_005168	0	0	0	0	0	0	0	0	0	0	0	0	0	0	0	0	0	0	0	0	---	---	---	---	---	---
Mir682	NR_030451	XLOC_005174	XLOC_005174	0	0	0	0	0	0	0	0	0	0	0	0	0	0	0	0	0	0	0	0	---	---	---	---	---	---
9330111N05Rik	NR_015587	XLOC_005185	XLOC_005185	0	0	0	0	0	0	0	0	0	0	0	0	0	0	0	0	0	0	0	0	---	---	---	---	---	---
Mir9-2	NR_029545	XLOC_005191	XLOC_005191	0	0	0	0	0	0	0	0	0	0	0	0	0	0	0	0	0	0	0	0	---	---	---	---	---	---
Gm4814	NR_036451	XLOC_005205	XLOC_005205	0	0	0	0	0	0	0	0	0	0	0	0	0	0	0	0	0	0	0	0	---	---	---	---	---	---
Mir1940 Snora47	NR_034043 NR_035461	XLOC_005216	XLOC_005216	0	0	0	0	0	0	0	0	0	0	0	0	0	0	0	0	0	0	0	0	---	---	---	---	---	---
4933416M06Rik	NR_045846	XLOC_005234	XLOC_005234	0	0	0	0	0	0	0	0	0	0	0	0	0	0	0	0	0	0	0	0	---	---	---	---	---	---
4933425L06Rik	NM_025751	XLOC_005241	XLOC_005241	0	0	0	0	0	0	0	0	0	0	0	0	0	0	0	0	0	0	0	0	---	---	---	---	---	---
1700006H21Rik	NR_045900	XLOC_005246	XLOC_005246	0	0	0	0	0	0	0	0	0	0	0	0	0	0	0	0	0	0	0	0	---	---	---	---	---	---
Mir582	NR_030644	XLOC_005252	XLOC_005252	0	0	0	0	0	0	0	0	0	0	0	0	0	0	0	0	0	0	0	0	---	---	---	---	---	---
Mir1904	NR_035442	XLOC_005253	XLOC_005253	0	0	0	0	0	0	0	0	0	0	0	0	0	0	0	0	0	0	0	0	---	---	---	---	---	---
Actbl2	NM_175497	XLOC_005255	XLOC_005255	0	0	0	0	0	0	0	0	0	0	0	0	0	0	0	0	0	0	0	0	---	---	---	---	---	---
Mir449c	NR_030452	XLOC_005264	XLOC_005264	0	0	0	0	0	0	0	0	0	0	0	0	0	0	0	0	0	0	0	0	---	---	---	---	---	---
Mir449b	NR_030602	XLOC_005265	XLOC_005265	0	0	0	0	0	0	0	0	0	0	0	0	0	0	0	0	0	0	0	0	---	---	---	---	---	---
Mir449a	NR_029961	XLOC_005266	XLOC_005266	0	0	0	0	0	0	0	0	0	0	0	0	0	0	0	0	0	0	0	0	---	---	---	---	---	---
4930544M13Rik	NR_045976	XLOC_005269	XLOC_005269	0	0	0	0	0	0	0	0	0	0	0	0	0	0	0	0	0	0	0	0	---	---	---	---	---	---
Gm6416	NR_046023	XLOC_005271	XLOC_005271	0	0	0	0	0	0	0	0	0	0	0	0	0	0	0	0	0	0	0	0	---	---	---	---	---	---
1700003P14Rik	NR_045982	XLOC_005274	XLOC_005274	0	0	0	0	0	0	0	0	0	0	0	0	0	0	0	0	0	0	0	0	---	---	---	---	---	---
1700074H08Rik	NR_045296	XLOC_005280	XLOC_005280	0	0	0	0	0	0	0	0	0	0	0	0	0	0	0	0	0	0	0	0	---	---	---	---	---	---
Akr1c20	NM_054080	XLOC_005292	XLOC_005292	0	0	0	0	0	0	0	0	0	0	0	0	0	0	0	0	0	0	0	0	---	---	---	---	---	---
1700016G22Rik	NR_045891	XLOC_005294	XLOC_005294	0	0	0	0	0	0	0	0	0	0	0	0	0	0	0	0	0	0	0	0	---	---	---	---	---	---
4933412O06Rik	NR_045507	XLOC_005314	XLOC_005314	0	0	0	0	0	0	0	0	0	0	0	0	0	0	0	0	0	0	0	0	---	---	---	---	---	---
4930448F12Rik	NR_046032	XLOC_005319	XLOC_005319	0	0	0	0	0	0	0	0	0	0	0	0	0	0	0	0	0	0	0	0	---	---	---	---	---	---
Nme8	NM_181591	XLOC_005323	XLOC_005323	0	0	0	0	0	0	0	0	0	0	0	0	0	0	0	0	0	0	0	0	---	---	---	---	---	---
A530099J19Rik	NM_175688	XLOC_005324	XLOC_005324	0	0	0	0	0	0	0	0	0	0	0	0	0	0	0	0	0	0	0	0	---	---	---	---	---	---
Olfr1370	NM_146535	XLOC_005326	XLOC_005326	0	0	0	0	0	0	0	0	0	0	0	0	0	0	0	0	0	0	0	0	---	---	---	---	---	---
Olfr1368	NM_146534	XLOC_005327	XLOC_005327	0	0	0	0	0	0	0	0	0	0	0	0	0	0	0	0	0	0	0	0	---	---	---	---	---	---
Gpx5	NM_010343	XLOC_005328	XLOC_005328	0	0	0	0	0	0	0	0	0	0	0	0	0	0	0	0	0	0	0	0	---	---	---	---	---	---
Olfr1366	NM_146283	XLOC_005335	XLOC_005335	0	0	0	0	0	0	0	0	0	0	0	0	0	0	0	0	0	0	0	0	---	---	---	---	---	---
Olfr1535	NM_207572	XLOC_005336	XLOC_005336	0	0	0	0	0	0	0	0	0	0	0	0	0	0	0	0	0	0	0	0	---	---	---	---	---	---
Olfr1364	NM_146540	XLOC_005337	XLOC_005337	0	0	0	0	0	0	0	0	0	0	0	0	0	0	0	0	0	0	0	0	---	---	---	---	---	---
Olfr1362	NM_146744	XLOC_005338	XLOC_005338	0	0	0	0	0	0	0	0	0	0	0	0	0	0	0	0	0	0	0	0	---	---	---	---	---	---
Olfr11	NM_146542	XLOC_005339	XLOC_005339	0	0	0	0	0	0	0	0	0	0	0	0	0	0	0	0	0	0	0	0	---	---	---	---	---	---
Olfr1361	NM_146541	XLOC_005340	XLOC_005340	0	0	0	0	0	0	0	0	0	0	0	0	0	0	0	0	0	0	0	0	---	---	---	---	---	---
Olfr1360	TCONS_00007023	XLOC_005341	XLOC_005341	0	0	0	0	0	0	0	0	0	0	0	0	0	0	0	0	0	0	0	0	---	---	---	---	---	---
Hist1h2br	NM_001110555	XLOC_005348	XLOC_005348	0	0	0	0	0	0	0	0	0	0	0	0	0	0	0	0	0	0	0	0	---	---	---	---	---	---
Hist1h4n	NM_175657_1	XLOC_005349	XLOC_005349	0	0	0	0	0	0	0	0	0	0	0	0	0	0	0	0	0	0	0	0	---	---	---	---	---	---
Hist1h2ao	TCONS_00007033	XLOC_005350	XLOC_005350	0	0	0	0	0	0	0	0	0	0	0	0	0	0	0	0	0	0	0	0	---	---	---	---	---	---
Mir1983	NR_035500	XLOC_005351	XLOC_005351	0	0	0	0	0	0	0	0	0	0	0	0	0	0	0	0	0	0	0	0	---	---	---	---	---	---
Vmn1r189	NM_145844	XLOC_005356	XLOC_005356	0	0	0	0	0	0	0	0	0	0	0	0	0	0	0	0	0	0	0	0	---	---	---	---	---	---
Vmn1r191	NM_145849	XLOC_005357	XLOC_005357	0	0	0	0	0	0	0	0	0	0	0	0	0	0	0	0	0	0	0	0	---	---	---	---	---	---
Vmn1r192	NM_145845	XLOC_005358	XLOC_005358	0	0	0	0	0	0	0	0	0	0	0	0	0	0	0	0	0	0	0	0	---	---	---	---	---	---
Vmn1r193	NM_134225	XLOC_005359	XLOC_005359	0	0	0	0	0	0	0	0	0	0	0	0	0	0	0	0	0	0	0	0	---	---	---	---	---	---
Vmn1r202	NM_134224	XLOC_005360	XLOC_005360	0	0	0	0	0	0	0	0	0	0	0	0	0	0	0	0	0	0	0	0	---	---	---	---	---	---
Vmn1r205	NM_134217	XLOC_005361	XLOC_005361	0	0	0	0	0	0	0	0	0	0	0	0	0	0	0	0	0	0	0	0	---	---	---	---	---	---
Vmn1r207-ps	NM_001166709	XLOC_005363	XLOC_005363	0	0	0	0	0	0	0	0	0	0	0	0	0	0	0	0	0	0	0	0	---	---	---	---	---	---
Vmn1r208	NM_134218	XLOC_005364	XLOC_005364	0	0	0	0	0	0	0	0	0	0	0	0	0	0	0	0	0	0	0	0	---	---	---	---	---	---
Vmn1r209	NM_001013787	XLOC_005365	XLOC_005365	0	0	0	0	0	0	0	0	0	0	0	0	0	0	0	0	0	0	0	0	---	---	---	---	---	---
Vmn1r210	NM_134235	XLOC_005366	XLOC_005366	0	0	0	0	0	0	0	0	0	0	0	0	0	0	0	0	0	0	0	0	---	---	---	---	---	---
Vmn1r211	NM_134243	XLOC_005367	XLOC_005367	0	0	0	0	0	0	0	0	0	0	0	0	0	0	0	0	0	0	0	0	---	---	---	---	---	---
Vmn1r212	NM_134241	XLOC_005368	XLOC_005368	0	0	0	0	0	0	0	0	0	0	0	0	0	0	0	0	0	0	0	0	---	---	---	---	---	---
Vmn1r217	NM_134239	XLOC_005369	XLOC_005369	0	0	0	0	0	0	0	0	0	0	0	0	0	0	0	0	0	0	0	0	---	---	---	---	---	---
Vmn1r220	NM_134237	XLOC_005370	XLOC_005370	0	0	0	0	0	0	0	0	0	0	0	0	0	0	0	0	0	0	0	0	---	---	---	---	---	---
Vmn1r222	NM_134240	XLOC_005371	XLOC_005371	0	0	0	0	0	0	0	0	0	0	0	0	0	0	0	0	0	0	0	0	---	---	---	---	---	---
Hist1h2ba	NM_175663	XLOC_005390	XLOC_005390	0	0	0	0	0	0	0	0	0	0	0	0	0	0	0	0	0	0	0	0	---	---	---	---	---	---
1700092E19Rik	NR_045933	XLOC_005400	XLOC_005400	0	0	0	0	0	0	0	0	0	0	0	0	0	0	0	0	0	0	0	0	---	---	---	---	---	---
Mir3970	NR_039552	XLOC_005402	XLOC_005402	0	0	0	0	0	0	0	0	0	0	0	0	0	0	0	0	0	0	0	0	---	---	---	---	---	---
Prl8a6	NR_073166	XLOC_005404	XLOC_005404	0	0	0	0	0	0	0	0	0	0	0	0	0	0	0	0	0	0	0	0	---	---	---	---	---	---
Prl8a8	NM_023741	XLOC_005405	XLOC_005405	0	0	0	0	0	0	0	0	0	0	0	0	0	0	0	0	0	0	0	0	---	---	---	---	---	---
Prl8a1	NM_028477	XLOC_005407	XLOC_005407	0	0	0	0	0	0	0	0	0	0	0	0	0	0	0	0	0	0	0	0	---	---	---	---	---	---
Prl7b1	NM_029355	XLOC_005408	XLOC_005408	0	0	0	0	0	0	0	0	0	0	0	0	0	0	0	0	0	0	0	0	---	---	---	---	---	---
Prl7a2	NM_011168	XLOC_005410	XLOC_005410	0	0	0	0	0	0	0	0	0	0	0	0	0	0	0	0	0	0	0	0	---	---	---	---	---	---
Prl7c1	NM_026206	XLOC_005412	XLOC_005412	0	0	0	0	0	0	0	0	0	0	0	0	0	0	0	0	0	0	0	0	---	---	---	---	---	---
4930401O12Rik	NR_045957	XLOC_005420	XLOC_005420	0	0	0	0	0	0	0	0	0	0	0	0	0	0	0	0	0	0	0	0	---	---	---	---	---	---
1700018A04Rik	NR_029439	XLOC_005421	XLOC_005421	0	0	0	0	0	0	0	0	0	0	0	0	0	0	0	0	0	0	0	0	---	---	---	---	---	---
Serpinb1c	NM_173051	XLOC_005425	XLOC_005425	0	0	0	0	0	0	0	0	0	0	0	0	0	0	0	0	0	0	0	0	---	---	---	---	---	---
Serpinb6e	NM_001045535	XLOC_005427	XLOC_005427	0	0	0	0	0	0	0	0	0	0	0	0	0	0	0	0	0	0	0	0	---	---	---	---	---	---
Gcm2	NM_008104	XLOC_005451	XLOC_005451	0	0	0	0	0	0	0	0	0	0	0	0	0	0	0	0	0	0	0	0	---	---	---	---	---	---
4931429P17Rik	NR_038004	XLOC_005467	XLOC_005467	0	0	0	0	0	0	0	0	0	0	0	0	0	0	0	0	0	0	0	0	---	---	---	---	---	---
Mirlet7d	NR_029656	XLOC_005470	XLOC_005470	0	0	0	0	0	0	0	0	0	0	0	0	0	0	0	0	0	0	0	0	---	---	---	---	---	---
Mirlet7f-1	NR_029731	XLOC_005471	XLOC_005471	0	0	0	0	0	0	0	0	0	0	0	0	0	0	0	0	0	0	0	0	---	---	---	---	---	---
Mirlet7a-1	NR_029725	XLOC_005472	XLOC_005472	0	0	0	0	0	0	0	0	0	0	0	0	0	0	0	0	0	0	0	0	---	---	---	---	---	---
Gm906	NM_001033438	XLOC_005481	XLOC_005481	0	0	0	0	0	0	0	0	0	0	0	0	0	0	0	0	0	0	0	0	---	---	---	---	---	---
Mir683-1	TCONS_00007197	XLOC_005483	XLOC_005482	0	0	0	0	0	0	0	0	0	0	0	0	0	0	0	0	0	0	0	0	---	---	---	---	---	---
Mir683-1	TCONS_00007197	XLOC_005483	XLOC_005483	0	0	0	0	0	0	0	0	0	0	0	0	0	0	0	0	0	0	0	0	---	---	---	---	---	---
2310081J21Rik	NR_045474	XLOC_005069	XLOC_005484	0	0	0	0	0	0	0	0	0	0	0	0	0	0	0	0	0	0	0	0	---	---	---	---	---	---
4930518P08Rik	NR_045364	XLOC_005485	XLOC_005485	0	0	0	0	0	0	0	0	0	0	0	0	0	0	0	0	0	0	0	0	---	---	---	---	---	---
Gm2848	NR_046069	XLOC_005490	XLOC_005490	0	0	0	0	0	0	0	0	0	0	0	0	0	0	0	0	0	0	0	0	---	---	---	---	---	---
Pfn3	NM_029303	XLOC_005510	XLOC_005510	0	0	0	0	0	0	0	0	0	0	0	0	0	0	0	0	0	0	0	0	---	---	---	---	---	---
Il9	NM_008373	XLOC_005522	XLOC_005522	0	0	0	0	0	0	0	0	0	0	0	0	0	0	0	0	0	0	0	0	---	---	---	---	---	---
Mir874	NR_030544	XLOC_005527	XLOC_005527	0	0	0	0	0	0	0	0	0	0	0	0	0	0	0	0	0	0	0	0	---	---	---	---	---	---
Mir7-1	NR_029825	XLOC_005534	XLOC_005534	0	0	0	0	0	0	0	0	0	0	0	0	0	0	0	0	0	0	0	0	---	---	---	---	---	---
4930455J16Rik	NR_045469	XLOC_005536	XLOC_005536	0	0	0	0	0	0	0	0	0	0	0	0	0	0	0	0	0	0	0	0	---	---	---	---	---	---
BC051665	NM_199148	XLOC_005546	XLOC_005546	0	0	0	0	0	0	0	0	0	0	0	0	0	0	0	0	0	0	0	0	---	---	---	---	---	---
Ctsll3	NM_027344	XLOC_005547	XLOC_005547	0	0	0	0	0	0	0	0	0	0	0	0	0	0	0	0	0	0	0	0	---	---	---	---	---	---
Tpbpb	NM_026429	XLOC_005550	XLOC_005550	0	0	0	0	0	0	0	0	0	0	0	0	0	0	0	0	0	0	0	0	---	---	---	---	---	---
Tpbpa	NM_009411	XLOC_005552	XLOC_005552	0	0	0	0	0	0	0	0	0	0	0	0	0	0	0	0	0	0	0	0	---	---	---	---	---	---
Ctsr	NM_020284	XLOC_005555	XLOC_005555	0	0	0	0	0	0	0	0	0	0	0	0	0	0	0	0	0	0	0	0	---	---	---	---	---	---
Cts8	NM_019541	XLOC_005557	XLOC_005557	0	0	0	0	0	0	0	0	0	0	0	0	0	0	0	0	0	0	0	0	---	---	---	---	---	---
Cts8-ps	NR_027871	XLOC_005558	XLOC_005558	0	0	0	0	0	0	0	0	0	0	0	0	0	0	0	0	0	0	0	0	---	---	---	---	---	---
Cts7	NM_019539	XLOC_005559	XLOC_005559	0	0	0	0	0	0	0	0	0	0	0	0	0	0	0	0	0	0	0	0	---	---	---	---	---	---
Ctsm	NM_022326	XLOC_005560	XLOC_005560	0	0	0	0	0	0	0	0	0	0	0	0	0	0	0	0	0	0	0	0	---	---	---	---	---	---
Cts3	NM_054092	XLOC_005561	XLOC_005561	0	0	0	0	0	0	0	0	0	0	0	0	0	0	0	0	0	0	0	0	---	---	---	---	---	---
Mir3074-1	NR_037235	XLOC_005570	XLOC_005570	0	0	0	0	0	0	0	0	0	0	0	0	0	0	0	0	0	0	0	0	---	---	---	---	---	---
4933433G19Rik	NR_045851	XLOC_005586	XLOC_005586	0	0	0	0	0	0	0	0	0	0	0	0	0	0	0	0	0	0	0	0	---	---	---	---	---	---
1700084F23Rik	NR_045965	XLOC_005612	XLOC_005612	0	0	0	0	0	0	0	0	0	0	0	0	0	0	0	0	0	0	0	0	---	---	---	---	---	---
D730050B12Rik	NR_046196	XLOC_005617	XLOC_005617	0	0	0	0	0	0	0	0	0	0	0	0	0	0	0	0	0	0	0	0	---	---	---	---	---	---
Slc6a18	NM_001168646	XLOC_005620	XLOC_005620	0	0	0	0	0	0	0	0	0	0	0	0	0	0	0	0	0	0	0	0	---	---	---	---	---	---
Ckmt2	NM_198415	XLOC_005650	XLOC_005650	0	0	0	0	0	0	0	0	0	0	0	0	0	0	0	0	0	0	0	0	---	---	---	---	---	---
S100z	NM_001081159	XLOC_005668	XLOC_005668	0	0	0	0	0	0	0	0	0	0	0	0	0	0	0	0	0	0	0	0	---	---	---	---	---	---
1700029F12Rik	NM_025585	XLOC_005676	XLOC_005676	0	0	0	0	0	0	0	0	0	0	0	0	0	0	0	0	0	0	0	0	---	---	---	---	---	---
2310005E17Rik	NR_045498	XLOC_005682	XLOC_005682	0	0	0	0	0	0	0	0	0	0	0	0	0	0	0	0	0	0	0	0	---	---	---	---	---	---
1700024P04Rik	NM_027064	XLOC_005687	XLOC_005687	0	0	0	0	0	0	0	0	0	0	0	0	0	0	0	0	0	0	0	0	---	---	---	---	---	---
2310020H05Rik	NR_045495	XLOC_005688	XLOC_005688	0	0	0	0	0	0	0	0	0	0	0	0	0	0	0	0	0	0	0	0	---	---	---	---	---	---
4922502H24Rik	NR_046187	XLOC_005708	XLOC_005708	0	0	0	0	0	0	0	0	0	0	0	0	0	0	0	0	0	0	0	0	---	---	---	---	---	---
Mir325	NR_029759	XLOC_005723	XLOC_005723	0	0	0	0	0	0	0	0	0	0	0	0	0	0	0	0	0	0	0	0	---	---	---	---	---	---
3110015C05Rik	NR_045908	XLOC_005727	XLOC_005727	0	0	0	0	0	0	0	0	0	0	0	0	0	0	0	0	0	0	0	0	---	---	---	---	---	---
Gzma	NM_010370	XLOC_005734	XLOC_005734	0	0	0	0	0	0	0	0	0	0	0	0	0	0	0	0	0	0	0	0	---	---	---	---	---	---
Gzmk	NM_008196	XLOC_005735	XLOC_005735	0	0	0	0	0	0	0	0	0	0	0	0	0	0	0	0	0	0	0	0	---	---	---	---	---	---
4921509O07Rik	NR_045501	XLOC_005736	XLOC_005736	0	0	0	0	0	0	0	0	0	0	0	0	0	0	0	0	0	0	0	0	---	---	---	---	---	---
A430090L17Rik	NR_045836	XLOC_005739	XLOC_005739	0	0	0	0	0	0	0	0	0	0	0	0	0	0	0	0	0	0	0	0	---	---	---	---	---	---
4933413L06Rik	NR_045508	XLOC_005747	XLOC_005747	0	0	0	0	0	0	0	0	0	0	0	0	0	0	0	0	0	0	0	0	---	---	---	---	---	---
1700110I01Rik	NR_038059	XLOC_005759	XLOC_005759	0	0	0	0	0	0	0	0	0	0	0	0	0	0	0	0	0	0	0	0	---	---	---	---	---	---
Gm10413 Gm5795	NM_001270806 NM_029288	XLOC_005757 XLOC_005760	XLOC_005760	0	0	0	0	0	0	0	0	0	0	0	0	0	0	0	0	0	0	0	0	---	---	---	---	---	---
Gm10409 Gm3020	NR_033121 TCONS_00007557	XLOC_005761 XLOC_005765	XLOC_005761	0	0	0	0	0	0	0	0	0	0	0	0	0	0	0	0	0	0	0	0	---	---	---	---	---	---
Gm10408	NM_001256501	XLOC_005766	XLOC_005762	0	0	0	0	0	0	0	0	0	0	0	0	0	0	0	0	0	0	0	0	---	---	---	---	---	---
1700110I01Rik	NR_038059	XLOC_005759	XLOC_005763	0	0	0	0	0	0	0	0	0	0	0	0	0	0	0	0	0	0	0	0	---	---	---	---	---	---
Gm10413 Gm5795	NM_001270806 NM_029288	XLOC_005757 XLOC_005760	XLOC_005764	0	0	0	0	0	0	0	0	0	0	0	0	0	0	0	0	0	0	0	0	---	---	---	---	---	---
Gm10409 Gm3020	NR_033121 TCONS_00007557	XLOC_005761 XLOC_005765	XLOC_005765	0	0	0	0	0	0	0	0	0	0	0	0	0	0	0	0	0	0	0	0	---	---	---	---	---	---
Gm10408	NM_001256501	XLOC_005766	XLOC_005766	0	0	0	0	0	0	0	0	0	0	0	0	0	0	0	0	0	0	0	0	---	---	---	---	---	---
1700110I01Rik	NR_038059	XLOC_005759	XLOC_005767	0	0	0	0	0	0	0	0	0	0	0	0	0	0	0	0	0	0	0	0	---	---	---	---	---	---
Gm3264	NM_001242945	XLOC_005771	XLOC_005771	0	0	0	0	0	0	0	0	0	0	0	0	0	0	0	0	0	0	0	0	---	---	---	---	---	---
Gm3494	NM_001256885	XLOC_005774	XLOC_005774	0	0	0	0	0	0	0	0	0	0	0	0	0	0	0	0	0	0	0	0	---	---	---	---	---	---
4933406F09Rik	NR_015568	XLOC_005776	XLOC_005776	0	0	0	0	0	0	0	0	0	0	0	0	0	0	0	0	0	0	0	0	---	---	---	---	---	---
Gm3833	NR_030680	XLOC_005783	XLOC_005783	0	0	0	0	0	0	0	0	0	0	0	0	0	0	0	0	0	0	0	0	---	---	---	---	---	---
Sntn	NM_177624	XLOC_005787	XLOC_005787	0	0	0	0	0	0	0	0	0	0	0	0	0	0	0	0	0	0	0	0	---	---	---	---	---	---
Mir3075	NR_037236	XLOC_005815	XLOC_005815	0	0	0	0	0	0	0	0	0	0	0	0	0	0	0	0	0	0	0	0	---	---	---	---	---	---
Cphx2	NM_001270506	XLOC_005823	XLOC_005819	0	0	0	0	0	0	0	0	0	0	0	0	0	0	0	0	0	0	0	0	---	---	---	---	---	---
Cphx2	NM_001270506	XLOC_005823	XLOC_005821	0	0	0	0	0	0	0	0	0	0	0	0	0	0	0	0	0	0	0	0	---	---	---	---	---	---
Duxbl3	NM_001177539_2	XLOC_005820	XLOC_005822	0	0	0	0	0	0	0	0	0	0	0	0	0	0	0	0	0	0	0	0	---	---	---	---	---	---
Cphx2	NM_001270506	XLOC_005823	XLOC_005823	0	0	0	0	0	0	0	0	0	0	0	0	0	0	0	0	0	0	0	0	---	---	---	---	---	---
Duxbl2	NM_001177538	XLOC_005824	XLOC_005824	0	0	0	0	0	0	0	0	0	0	0	0	0	0	0	0	0	0	0	0	---	---	---	---	---	---
Msmb	NM_020597	XLOC_005858	XLOC_005858	0	0	0	0	0	0	0	0	0	0	0	0	0	0	0	0	0	0	0	0	---	---	---	---	---	---
1810011H11Rik	NM_001163616	XLOC_005864	XLOC_005864	0	0	0	0	0	0	0	0	0	0	0	0	0	0	0	0	0	0	0	0	---	---	---	---	---	---
Fam170b	NM_001164485	XLOC_005865	XLOC_005865	0	0	0	0	0	0	0	0	0	0	0	0	0	0	0	0	0	0	0	0	---	---	---	---	---	---
Antxrl	NM_172808	XLOC_005874	XLOC_005874	0	0	0	0	0	0	0	0	0	0	0	0	0	0	0	0	0	0	0	0	---	---	---	---	---	---
Mir346	NR_029774	XLOC_005882	XLOC_005882	0	0	0	0	0	0	0	0	0	0	0	0	0	0	0	0	0	0	0	0	---	---	---	---	---	---
4930474N05Rik	NM_175008	XLOC_005883	XLOC_005883	0	0	0	0	0	0	0	0	0	0	0	0	0	0	0	0	0	0	0	0	---	---	---	---	---	---
4930529F24Rik	NR_045713	XLOC_005886	XLOC_005886	0	0	0	0	0	0	0	0	0	0	0	0	0	0	0	0	0	0	0	0	---	---	---	---	---	---
1700109I08Rik	NR_045936	XLOC_005887	XLOC_005887	0	0	0	0	0	0	0	0	0	0	0	0	0	0	0	0	0	0	0	0	---	---	---	---	---	---
Sftpa1	NM_023134	XLOC_005890	XLOC_005890	0	0	0	0	0	0	0	0	0	0	0	0	0	0	0	0	0	0	0	0	---	---	---	---	---	---
Mbl1	NM_010775	XLOC_005891	XLOC_005891	0	0	0	0	0	0	0	0	0	0	0	0	0	0	0	0	0	0	0	0	---	---	---	---	---	---
Ang3 Ang5	NM_001123394 NM_007448	XLOC_005892	XLOC_005892	0	0	0	0	0	0	0	0	0	0	0	0	0	0	0	0	0	0	0	0	---	---	---	---	---	---
Ear2 Ear3	NM_007895 TCONS_00007724	XLOC_005893	XLOC_005893	0	0	0	0	0	0	0	0	0	0	0	0	0	0	0	0	0	0	0	0	---	---	---	---	---	---
BC061237	NM_198677	XLOC_005894	XLOC_005894	0	0	0	0	0	0	0	0	0	0	0	0	0	0	0	0	0	0	0	0	---	---	---	---	---	---
4930527F14Rik	NR_045809	XLOC_005899	XLOC_005899	0	0	0	0	0	0	0	0	0	0	0	0	0	0	0	0	0	0	0	0	---	---	---	---	---	---
4930447J18Rik	NR_045959	XLOC_005910	XLOC_005910	0	0	0	0	0	0	0	0	0	0	0	0	0	0	0	0	0	0	0	0	---	---	---	---	---	---
Olfr727	NM_146319	XLOC_005918	XLOC_005918	0	0	0	0	0	0	0	0	0	0	0	0	0	0	0	0	0	0	0	0	---	---	---	---	---	---
Tlr11	NM_205819	XLOC_005919	XLOC_005919	0	0	0	0	0	0	0	0	0	0	0	0	0	0	0	0	0	0	0	0	---	---	---	---	---	---
Olfr736	NM_146666	XLOC_005920	XLOC_005920	0	0	0	0	0	0	0	0	0	0	0	0	0	0	0	0	0	0	0	0	---	---	---	---	---	---
Olfr738	NM_146420	XLOC_005921	XLOC_005921	0	0	0	0	0	0	0	0	0	0	0	0	0	0	0	0	0	0	0	0	---	---	---	---	---	---
Olfr739	NM_146668	XLOC_005922	XLOC_005922	0	0	0	0	0	0	0	0	0	0	0	0	0	0	0	0	0	0	0	0	---	---	---	---	---	---
Olfr740	NM_146667	XLOC_005923	XLOC_005923	0	0	0	0	0	0	0	0	0	0	0	0	0	0	0	0	0	0	0	0	---	---	---	---	---	---
Olfr741	NM_207133	XLOC_005924	XLOC_005924	0	0	0	0	0	0	0	0	0	0	0	0	0	0	0	0	0	0	0	0	---	---	---	---	---	---
4930413M19Rik	NR_045759	XLOC_005925	XLOC_005925	0	0	0	0	0	0	0	0	0	0	0	0	0	0	0	0	0	0	0	0	---	---	---	---	---	---
Olfr742	NM_146430	XLOC_005926	XLOC_005926	0	0	0	0	0	0	0	0	0	0	0	0	0	0	0	0	0	0	0	0	---	---	---	---	---	---
Olfr743	NM_001177508	XLOC_005927	XLOC_005927	0	0	0	0	0	0	0	0	0	0	0	0	0	0	0	0	0	0	0	0	---	---	---	---	---	---
Olfr744	NM_001011738	XLOC_005928	XLOC_005928	0	0	0	0	0	0	0	0	0	0	0	0	0	0	0	0	0	0	0	0	---	---	---	---	---	---
Olfr745	NM_146299	XLOC_005929	XLOC_005929	0	0	0	0	0	0	0	0	0	0	0	0	0	0	0	0	0	0	0	0	---	---	---	---	---	---
Olfr746	NM_146298	XLOC_005930	XLOC_005930	0	0	0	0	0	0	0	0	0	0	0	0	0	0	0	0	0	0	0	0	---	---	---	---	---	---
Olfr748	NM_001011837	XLOC_005931	XLOC_005931	0	0	0	0	0	0	0	0	0	0	0	0	0	0	0	0	0	0	0	0	---	---	---	---	---	---
Rnase10	NM_029145	XLOC_005936	XLOC_005936	0	0	0	0	0	0	0	0	0	0	0	0	0	0	0	0	0	0	0	0	---	---	---	---	---	---
Rnase6	NM_030098	XLOC_005939	XLOC_005939	0	0	0	0	0	0	0	0	0	0	0	0	0	0	0	0	0	0	0	0	---	---	---	---	---	---
Ear5	NM_019398	XLOC_005940	XLOC_005940	0	0	0	0	0	0	0	0	0	0	0	0	0	0	0	0	0	0	0	0	---	---	---	---	---	---
Ear4	TCONS_00007783	XLOC_005941	XLOC_005941	0	0	0	0	0	0	0	0	0	0	0	0	0	0	0	0	0	0	0	0	---	---	---	---	---	---
Vmn2r88	NM_011686	XLOC_005942	XLOC_005942	0	0	0	0	0	0	0	0	0	0	0	0	0	0	0	0	0	0	0	0	---	---	---	---	---	---
Gm5622	NM_001013816	XLOC_005944	XLOC_005944	0	0	0	0	0	0	0	0	0	0	0	0	0	0	0	0	0	0	0	0	---	---	---	---	---	---
Ear6 Ear7	NM_053111 TCONS_00007790	XLOC_005946	XLOC_005946	0	0	0	0	0	0	0	0	0	0	0	0	0	0	0	0	0	0	0	0	---	---	---	---	---	---
Tppp2	NM_001128634	XLOC_005949	XLOC_005949	0	0	0	0	0	0	0	0	0	0	0	0	0	0	0	0	0	0	0	0	---	---	---	---	---	---
Snord58b	NR_028552	XLOC_005952	XLOC_005952	0	0	0	0	0	0	0	0	0	0	0	0	0	0	0	0	0	0	0	0	---	---	---	---	---	---
Cma2	NM_001024714	XLOC_005994	XLOC_005994	0	0	0	0	0	0	0	0	0	0	0	0	0	0	0	0	0	0	0	0	---	---	---	---	---	---
Mcpt2	NM_008571	XLOC_005996	XLOC_005996	0	0	0	0	0	0	0	0	0	0	0	0	0	0	0	0	0	0	0	0	---	---	---	---	---	---
B020004C17Rik	NM_001256060	XLOC_006002	XLOC_006002	0	0	0	0	0	0	0	0	0	0	0	0	0	0	0	0	0	0	0	0	---	---	---	---	---	---
Mir3077	NR_037238	XLOC_006006	XLOC_006006	0	0	0	0	0	0	0	0	0	0	0	0	0	0	0	0	0	0	0	0	---	---	---	---	---	---
4930556J02Rik	NR_045714	XLOC_006019	XLOC_006019	0	0	0	0	0	0	0	0	0	0	0	0	0	0	0	0	0	0	0	0	---	---	---	---	---	---
Defb47	NM_001039125	XLOC_006027	XLOC_006027	0	0	0	0	0	0	0	0	0	0	0	0	0	0	0	0	0	0	0	0	---	---	---	---	---	---
Defb43	NM_001039121	XLOC_006028	XLOC_006028	0	0	0	0	0	0	0	0	0	0	0	0	0	0	0	0	0	0	0	0	---	---	---	---	---	---
Mir598	NR_030611	XLOC_006034	XLOC_006034	0	0	0	0	0	0	0	0	0	0	0	0	0	0	0	0	0	0	0	0	---	---	---	---	---	---
Prss51	NM_001193631	XLOC_006038	XLOC_006038	0	0	0	0	0	0	0	0	0	0	0	0	0	0	0	0	0	0	0	0	---	---	---	---	---	---
Prss52	NM_028525	XLOC_006039	XLOC_006039	0	0	0	0	0	0	0	0	0	0	0	0	0	0	0	0	0	0	0	0	---	---	---	---	---	---
Entpd4	NM_026174	XLOC_006064	XLOC_006064	0	0	0	0	0	0	0	0	0	0	0	0	0	0	0	0	0	0	0	0	---	---	---	---	---	---
Mir320	NR_029802	XLOC_006071	XLOC_006071	0	0	0	0	0	0	0	0	0	0	0	0	0	0	0	0	0	0	0	0	---	---	---	---	---	---
2410012E07Rik	NR_045939	XLOC_006078	XLOC_006078	0	0	0	0	0	0	0	0	0	0	0	0	0	0	0	0	0	0	0	0	---	---	---	---	---	---
Gm4251	NR_046076	XLOC_006080	XLOC_006080	0	0	0	0	0	0	0	0	0	0	0	0	0	0	0	0	0	0	0	0	---	---	---	---	---	---
4930434J06Rik	NR_046274	XLOC_006081	XLOC_006081	0	0	0	0	0	0	0	0	0	0	0	0	0	0	0	0	0	0	0	0	---	---	---	---	---	---
Gm9199	NR_027860	XLOC_006082	XLOC_006082	0	0	0	0	0	0	0	0	0	0	0	0	0	0	0	0	0	0	0	0	---	---	---	---	---	---
4933402J15Rik	NR_046059	XLOC_006087	XLOC_006087	0	0	0	0	0	0	0	0	0	0	0	0	0	0	0	0	0	0	0	0	---	---	---	---	---	---
Gm4278	NR_046078	XLOC_006090	XLOC_006090	0	0	0	0	0	0	0	0	0	0	0	0	0	0	0	0	0	0	0	0	---	---	---	---	---	---
4930564B18Rik	NM_029230	XLOC_006096	XLOC_006096	0	0	0	0	0	0	0	0	0	0	0	0	0	0	0	0	0	0	0	0	---	---	---	---	---	---
Snora31	NR_028481	XLOC_006098	XLOC_006098	0	0	0	0	0	0	0	0	0	0	0	0	0	0	0	0	0	0	0	0	---	---	---	---	---	---
Mir759	NR_030436	XLOC_006113	XLOC_006113	0	0	0	0	0	0	0	0	0	0	0	0	0	0	0	0	0	0	0	0	---	---	---	---	---	---
4930529K09Rik	NR_040457	XLOC_006116	XLOC_006116	0	0	0	0	0	0	0	0	0	0	0	0	0	0	0	0	0	0	0	0	---	---	---	---	---	---
4930474H20Rik	NR_045712	XLOC_006119	XLOC_006119	0	0	0	0	0	0	0	0	0	0	0	0	0	0	0	0	0	0	0	0	---	---	---	---	---	---
Irg1	NM_008392	XLOC_006126	XLOC_006126	0	0	0	0	0	0	0	0	0	0	0	0	0	0	0	0	0	0	0	0	---	---	---	---	---	---
Mir3964	NR_039542	XLOC_006135	XLOC_006135	0	0	0	0	0	0	0	0	0	0	0	0	0	0	0	0	0	0	0	0	---	---	---	---	---	---
Mir466	NR_030150	XLOC_006137	XLOC_006137	0	0	0	0	0	0	0	0	0	0	0	0	0	0	0	0	0	0	0	0	---	---	---	---	---	---
Mir17	NR_029785	XLOC_006139	XLOC_006139	0	0	0	0	0	0	0	0	0	0	0	0	0	0	0	0	0	0	0	0	---	---	---	---	---	---
Mir18	NR_029736	XLOC_006140	XLOC_006140	0	0	0	0	0	0	0	0	0	0	0	0	0	0	0	0	0	0	0	0	---	---	---	---	---	---
Mir19a	NR_029786	XLOC_006141	XLOC_006141	0	0	0	0	0	0	0	0	0	0	0	0	0	0	0	0	0	0	0	0	---	---	---	---	---	---
Mir20a	NR_029737	XLOC_006142	XLOC_006142	0	0	0	0	0	0	0	0	0	0	0	0	0	0	0	0	0	0	0	0	---	---	---	---	---	---
Gm9376	NM_001101609	XLOC_006147	XLOC_006147	0	0	0	0	0	0	0	0	0	0	0	0	0	0	0	0	0	0	0	0	---	---	---	---	---	---
1700044C05Rik	NR_045624	XLOC_006148	XLOC_006148	0	0	0	0	0	0	0	0	0	0	0	0	0	0	0	0	0	0	0	0	---	---	---	---	---	---
1700006F04Rik	NR_045621	XLOC_006152	XLOC_006152	0	0	0	0	0	0	0	0	0	0	0	0	0	0	0	0	0	0	0	0	---	---	---	---	---	---
1700024B18Rik	NR_045479	XLOC_006165	XLOC_006165	0	0	0	0	0	0	0	0	0	0	0	0	0	0	0	0	0	0	0	0	---	---	---	---	---	---
Gm3500	NM_001256886	XLOC_006168	XLOC_006166	0	0	0	0	0	0	0	0	0	0	0	0	0	0	0	0	0	0	0	0	---	---	---	---	---	---
Gm3383	NM_001205306	XLOC_006167	XLOC_006167	0	0	0	0	0	0	0	0	0	0	0	0	0	0	0	0	0	0	0	0	---	---	---	---	---	---
Gm3383	NM_001205306	XLOC_006167	XLOC_006169	0	0	0	0	0	0	0	0	0	0	0	0	0	0	0	0	0	0	0	0	---	---	---	---	---	---
Gm5087	NM_177813	XLOC_006184	XLOC_006184	0	0	0	0	0	0	0	0	0	0	0	0	0	0	0	0	0	0	0	0	---	---	---	---	---	---
Olfr720	NM_146392	XLOC_006187	XLOC_006187	0	0	0	0	0	0	0	0	0	0	0	0	0	0	0	0	0	0	0	0	---	---	---	---	---	---
Kcnk16	NM_029006	XLOC_006200	XLOC_006200	0	0	0	0	0	0	0	0	0	0	0	0	0	0	0	0	0	0	0	0	---	---	---	---	---	---
Dupd1	NM_001013826	XLOC_006215	XLOC_006215	0	0	0	0	0	0	0	0	0	0	0	0	0	0	0	0	0	0	0	0	---	---	---	---	---	---
4930405A10Rik	NR_046307	XLOC_006219	XLOC_006219	0	0	0	0	0	0	0	0	0	0	0	0	0	0	0	0	0	0	0	0	---	---	---	---	---	---
Plac9b	NM_001270503	XLOC_006231	XLOC_006227	0	0	0	0	0	0	0	0	0	0	0	0	0	0	0	0	0	0	0	0	---	---	---	---	---	---
Tmem254a	NM_026679	XLOC_006232	XLOC_006228	0	0	0	0	0	0	0	0	0	0	0	0	0	0	0	0	0	0	0	0	---	---	---	---	---	---
Plac9b	NM_001270503	XLOC_006231	XLOC_006229	0	0	0	0	0	0	0	0	0	0	0	0	0	0	0	0	0	0	0	0	---	---	---	---	---	---
Tmem254a	NM_026679	XLOC_006232	XLOC_006230	0	0	0	0	0	0	0	0	0	0	0	0	0	0	0	0	0	0	0	0	---	---	---	---	---	---
Plac9b	NM_001270503	XLOC_006231	XLOC_006231	0	0	0	0	0	0	0	0	0	0	0	0	0	0	0	0	0	0	0	0	---	---	---	---	---	---
Tmem254a	NM_026679	XLOC_006232	XLOC_006232	0	0	0	0	0	0	0	0	0	0	0	0	0	0	0	0	0	0	0	0	---	---	---	---	---	---
Snord69	NR_028531	XLOC_006245	XLOC_006245	0	0	0	0	0	0	0	0	0	0	0	0	0	0	0	0	0	0	0	0	---	---	---	---	---	---
Snord19	NR_028523	XLOC_006246	XLOC_006246	0	0	0	0	0	0	0	0	0	0	0	0	0	0	0	0	0	0	0	0	---	---	---	---	---	---
3425401B19Rik	NM_001195097	XLOC_006262	XLOC_006262	0	0	0	0	0	0	0	0	0	0	0	0	0	0	0	0	0	0	0	0	---	---	---	---	---	---
A630023A22Rik	NM_001251843	XLOC_006266	XLOC_006266	0	0	0	0	0	0	0	0	0	0	0	0	0	0	0	0	0	0	0	0	---	---	---	---	---	---
Mir297-1	NR_029647	XLOC_006276	XLOC_006276	0	0	0	0	0	0	0	0	0	0	0	0	0	0	0	0	0	0	0	0	---	---	---	---	---	---
4930596D02Rik	NM_001033766	XLOC_006277	XLOC_006277	0	0	0	0	0	0	0	0	0	0	0	0	0	0	0	0	0	0	0	0	---	---	---	---	---	---
Sftpd	NM_009160	XLOC_006288	XLOC_006288	0	0	0	0	0	0	0	0	0	0	0	0	0	0	0	0	0	0	0	0	---	---	---	---	---	---
Gm10377	NM_001244671	XLOC_006289	XLOC_006289	0	0	0	0	0	0	0	0	0	0	0	0	0	0	0	0	0	0	0	0	---	---	---	---	---	---
Gm10377	NM_001244671	XLOC_006289	XLOC_006291	0	0	0	0	0	0	0	0	0	0	0	0	0	0	0	0	0	0	0	0	---	---	---	---	---	---
Gm10377	NM_001244671	XLOC_006289	XLOC_006292	0	0	0	0	0	0	0	0	0	0	0	0	0	0	0	0	0	0	0	0	---	---	---	---	---	---
1700001F09Rik	NM_027940	XLOC_006293	XLOC_006293	0	0	0	0	0	0	0	0	0	0	0	0	0	0	0	0	0	0	0	0	---	---	---	---	---	---
Gm10375	NM_001098269	XLOC_006294	XLOC_006294	0	0	0	0	0	0	0	0	0	0	0	0	0	0	0	0	0	0	0	0	---	---	---	---	---	---
Ear1	NM_007894	XLOC_006295	XLOC_006295	0	0	0	0	0	0	0	0	0	0	0	0	0	0	0	0	0	0	0	0	---	---	---	---	---	---
Ear10	NM_053112	XLOC_006296	XLOC_006296	0	0	0	0	0	0	0	0	0	0	0	0	0	0	0	0	0	0	0	0	---	---	---	---	---	---
Ang6	NM_001011876	XLOC_006297	XLOC_006297	0	0	0	0	0	0	0	0	0	0	0	0	0	0	0	0	0	0	0	0	---	---	---	---	---	---
4930431P03Rik	NR_045059	XLOC_006302	XLOC_006302	0	0	0	0	0	0	0	0	0	0	0	0	0	0	0	0	0	0	0	0	---	---	---	---	---	---
Olfr722	NM_146494	XLOC_006322	XLOC_006322	0	0	0	0	0	0	0	0	0	0	0	0	0	0	0	0	0	0	0	0	---	---	---	---	---	---
Olfr723	NM_001011530	XLOC_006323	XLOC_006323	0	0	0	0	0	0	0	0	0	0	0	0	0	0	0	0	0	0	0	0	---	---	---	---	---	---
Olfr724	NM_146492	XLOC_006324	XLOC_006324	0	0	0	0	0	0	0	0	0	0	0	0	0	0	0	0	0	0	0	0	---	---	---	---	---	---
Olfr725	NM_146317	XLOC_006325	XLOC_006325	0	0	0	0	0	0	0	0	0	0	0	0	0	0	0	0	0	0	0	0	---	---	---	---	---	---
Olfr726	NM_146316	XLOC_006326	XLOC_006326	0	0	0	0	0	0	0	0	0	0	0	0	0	0	0	0	0	0	0	0	---	---	---	---	---	---
Olfr728	NM_001011809	XLOC_006327	XLOC_006327	0	0	0	0	0	0	0	0	0	0	0	0	0	0	0	0	0	0	0	0	---	---	---	---	---	---
Olfr729	NM_146278	XLOC_006328	XLOC_006328	0	0	0	0	0	0	0	0	0	0	0	0	0	0	0	0	0	0	0	0	---	---	---	---	---	---
Olfr730	NM_146493	XLOC_006329	XLOC_006329	0	0	0	0	0	0	0	0	0	0	0	0	0	0	0	0	0	0	0	0	---	---	---	---	---	---
Olfr731	NM_146363	XLOC_006330	XLOC_006330	0	0	0	0	0	0	0	0	0	0	0	0	0	0	0	0	0	0	0	0	---	---	---	---	---	---
Olfr732	NM_146665	XLOC_006331	XLOC_006331	0	0	0	0	0	0	0	0	0	0	0	0	0	0	0	0	0	0	0	0	---	---	---	---	---	---
Olfr733	NM_146663	XLOC_006332	XLOC_006332	0	0	0	0	0	0	0	0	0	0	0	0	0	0	0	0	0	0	0	0	---	---	---	---	---	---
Olfr734	NM_146664	XLOC_006333	XLOC_006333	0	0	0	0	0	0	0	0	0	0	0	0	0	0	0	0	0	0	0	0	---	---	---	---	---	---
Olfr735	NM_001011754	XLOC_006334	XLOC_006334	0	0	0	0	0	0	0	0	0	0	0	0	0	0	0	0	0	0	0	0	---	---	---	---	---	---
Olfr747	NM_207156	XLOC_006335	XLOC_006335	0	0	0	0	0	0	0	0	0	0	0	0	0	0	0	0	0	0	0	0	---	---	---	---	---	---
Olfr749	NM_020288	XLOC_006336	XLOC_006336	0	0	0	0	0	0	0	0	0	0	0	0	0	0	0	0	0	0	0	0	---	---	---	---	---	---
Olfr750	NM_207558	XLOC_006347	XLOC_006347	0	0	0	0	0	0	0	0	0	0	0	0	0	0	0	0	0	0	0	0	---	---	---	---	---	---
Ang2	NM_007449	XLOC_006349	XLOC_006349	0	0	0	0	0	0	0	0	0	0	0	0	0	0	0	0	0	0	0	0	---	---	---	---	---	---
Ear11	NM_053113	XLOC_006350	XLOC_006350	0	0	0	0	0	0	0	0	0	0	0	0	0	0	0	0	0	0	0	0	---	---	---	---	---	---
4930597G03Rik	NR_045736	XLOC_006351	XLOC_006351	0	0	0	0	0	0	0	0	0	0	0	0	0	0	0	0	0	0	0	0	---	---	---	---	---	---
Gm5800	NM_001034102	XLOC_006352	XLOC_006352	0	0	0	0	0	0	0	0	0	0	0	0	0	0	0	0	0	0	0	0	---	---	---	---	---	---
Rnase13	NM_001011687	XLOC_006355	XLOC_006355	0	0	0	0	0	0	0	0	0	0	0	0	0	0	0	0	0	0	0	0	---	---	---	---	---	---
Olfr221	NM_001001808	XLOC_006358	XLOC_006358	0	0	0	0	0	0	0	0	0	0	0	0	0	0	0	0	0	0	0	0	---	---	---	---	---	---
Snord8	NR_028542	XLOC_006362	XLOC_006362	0	0	0	0	0	0	0	0	0	0	0	0	0	0	0	0	0	0	0	0	---	---	---	---	---	---
Olfr1513	NM_001012269	XLOC_006366	XLOC_006366	0	0	0	0	0	0	0	0	0	0	0	0	0	0	0	0	0	0	0	0	---	---	---	---	---	---
Olfr1512	NM_146432	XLOC_006367	XLOC_006367	0	0	0	0	0	0	0	0	0	0	0	0	0	0	0	0	0	0	0	0	---	---	---	---	---	---
Olfr1511	NM_146271	XLOC_006368	XLOC_006368	0	0	0	0	0	0	0	0	0	0	0	0	0	0	0	0	0	0	0	0	---	---	---	---	---	---
Olfr1510	NM_146431	XLOC_006369	XLOC_006369	0	0	0	0	0	0	0	0	0	0	0	0	0	0	0	0	0	0	0	0	---	---	---	---	---	---
Mir208a	NR_029724	XLOC_006389	XLOC_006389	0	0	0	0	0	0	0	0	0	0	0	0	0	0	0	0	0	0	0	0	---	---	---	---	---	---
Mir208b	NR_030607	XLOC_006391	XLOC_006391	0	0	0	0	0	0	0	0	0	0	0	0	0	0	0	0	0	0	0	0	---	---	---	---	---	---
Mcpt-ps1	NR_028284	XLOC_006412	XLOC_006412	0	0	0	0	0	0	0	0	0	0	0	0	0	0	0	0	0	0	0	0	---	---	---	---	---	---
Mcpt9	NM_010782	XLOC_006414	XLOC_006414	0	0	0	0	0	0	0	0	0	0	0	0	0	0	0	0	0	0	0	0	---	---	---	---	---	---
Mcpt4	NM_010779	XLOC_006415	XLOC_006415	0	0	0	0	0	0	0	0	0	0	0	0	0	0	0	0	0	0	0	0	---	---	---	---	---	---
Mcpt8	NM_008572	XLOC_006416	XLOC_006416	0	0	0	0	0	0	0	0	0	0	0	0	0	0	0	0	0	0	0	0	---	---	---	---	---	---
Ctsg	NM_007800	XLOC_006417	XLOC_006417	0	0	0	0	0	0	0	0	0	0	0	0	0	0	0	0	0	0	0	0	---	---	---	---	---	---
Gzmg	NM_010375	XLOC_006420	XLOC_006420	0	0	0	0	0	0	0	0	0	0	0	0	0	0	0	0	0	0	0	0	---	---	---	---	---	---
Gzmn	NM_153052	XLOC_006421	XLOC_006421	0	0	0	0	0	0	0	0	0	0	0	0	0	0	0	0	0	0	0	0	---	---	---	---	---	---
Gzmf	NM_010374	XLOC_006422	XLOC_006422	0	0	0	0	0	0	0	0	0	0	0	0	0	0	0	0	0	0	0	0	---	---	---	---	---	---
Gzmb	NM_013542	XLOC_006424	XLOC_006424	0	0	0	0	0	0	0	0	0	0	0	0	0	0	0	0	0	0	0	0	---	---	---	---	---	---
1700129C05Rik	NM_026461	XLOC_006439	XLOC_006439	0	0	0	0	0	0	0	0	0	0	0	0	0	0	0	0	0	0	0	0	---	---	---	---	---	---
Gm5142	NM_001004158	XLOC_006440	XLOC_006440	0	0	0	0	0	0	0	0	0	0	0	0	0	0	0	0	0	0	0	0	---	---	---	---	---	---
Mir16-1	NR_029734	XLOC_006457	XLOC_006457	0	0	0	0	0	0	0	0	0	0	0	0	0	0	0	0	0	0	0	0	---	---	---	---	---	---
Mir15a	NR_029733	XLOC_006458	XLOC_006458	0	0	0	0	0	0	0	0	0	0	0	0	0	0	0	0	0	0	0	0	---	---	---	---	---	---
Defb48	NM_001037751	XLOC_006462	XLOC_006462	0	0	0	0	0	0	0	0	0	0	0	0	0	0	0	0	0	0	0	0	---	---	---	---	---	---
Defb30	NM_001039566	XLOC_006463	XLOC_006463	0	0	0	0	0	0	0	0	0	0	0	0	0	0	0	0	0	0	0	0	---	---	---	---	---	---
4930578I06Rik	NM_026359	XLOC_006470	XLOC_006470	0	0	0	0	0	0	0	0	0	0	0	0	0	0	0	0	0	0	0	0	---	---	---	---	---	---
Prss55	NM_001081063	XLOC_006471	XLOC_006471	0	0	0	0	0	0	0	0	0	0	0	0	0	0	0	0	0	0	0	0	---	---	---	---	---	---
4930471C04Rik	NR_046192	XLOC_006472	XLOC_006472	0	0	0	0	0	0	0	0	0	0	0	0	0	0	0	0	0	0	0	0	---	---	---	---	---	---
Gm6878	NM_001037931	XLOC_006489	XLOC_006489	0	0	0	0	0	0	0	0	0	0	0	0	0	0	0	0	0	0	0	0	---	---	---	---	---	---
4930438E09Rik	NR_045961	XLOC_006490	XLOC_006490	0	0	0	0	0	0	0	0	0	0	0	0	0	0	0	0	0	0	0	0	---	---	---	---	---	---
Synb	NM_173420	XLOC_006499	XLOC_006499	0	0	0	0	0	0	0	0	0	0	0	0	0	0	0	0	0	0	0	0	---	---	---	---	---	---
Gm16677	NR_045091	XLOC_006502	XLOC_006500	0	0	0	0	0	0	0	0	0	0	0	0	0	0	0	0	0	0	0	0	---	---	---	---	---	---
Synb	NM_173420	XLOC_006499	XLOC_006501	0	0	0	0	0	0	0	0	0	0	0	0	0	0	0	0	0	0	0	0	---	---	---	---	---	---
Gm16677	NR_045091	XLOC_006502	XLOC_006502	0	0	0	0	0	0	0	0	0	0	0	0	0	0	0	0	0	0	0	0	---	---	---	---	---	---
Mir687	NR_030459	XLOC_006524	XLOC_006524	0	0	0	0	0	0	0	0	0	0	0	0	0	0	0	0	0	0	0	0	---	---	---	---	---	---
Mir466f-3	NR_030568	XLOC_006528	XLOC_006528	0	0	0	0	0	0	0	0	0	0	0	0	0	0	0	0	0	0	0	0	---	---	---	---	---	---
Gm6994	NR_033141	XLOC_006539	XLOC_006539	0	0	0	0	0	0	0	0	0	0	0	0	0	0	0	0	0	0	0	0	---	---	---	---	---	---
Gm1587	NM_001033440	XLOC_006540	XLOC_006540	0	0	0	0	0	0	0	0	0	0	0	0	0	0	0	0	0	0	0	0	---	---	---	---	---	---
Mir1971	NR_035499	XLOC_006543	XLOC_006543	0	0	0	0	0	0	0	0	0	0	0	0	0	0	0	0	0	0	0	0	---	---	---	---	---	---
1700110M21Rik	NM_029680	XLOC_006563	XLOC_006563	0	0	0	0	0	0	0	0	0	0	0	0	0	0	0	0	0	0	0	0	---	---	---	---	---	---
1700128A07Rik	NR_045938	XLOC_006577	XLOC_006577	0	0	0	0	0	0	0	0	0	0	0	0	0	0	0	0	0	0	0	0	---	---	---	---	---	---
4930505G20Rik	NR_045761	XLOC_006580	XLOC_006580	0	0	0	0	0	0	0	0	0	0	0	0	0	0	0	0	0	0	0	0	---	---	---	---	---	---
1700108J01Rik	NR_015532	XLOC_006594	XLOC_006594	0	0	0	0	0	0	0	0	0	0	0	0	0	0	0	0	0	0	0	0	---	---	---	---	---	---
C6	NM_016704	XLOC_006606	XLOC_006606	0	0	0	0	0	0	0	0	0	0	0	0	0	0	0	0	0	0	0	0	---	---	---	---	---	---
Snord72	NR_028091	XLOC_006609	XLOC_006609	0	0	0	0	0	0	0	0	0	0	0	0	0	0	0	0	0	0	0	0	---	---	---	---	---	---
5430437J10Rik	NR_045274	XLOC_006612	XLOC_006612	0	0	0	0	0	0	0	0	0	0	0	0	0	0	0	0	0	0	0	0	---	---	---	---	---	---
Ugt3a1	NM_207216	XLOC_006624	XLOC_006624	0	0	0	0	0	0	0	0	0	0	0	0	0	0	0	0	0	0	0	0	---	---	---	---	---	---
Ugt3a2	NM_144845	XLOC_006625	XLOC_006625	0	0	0	0	0	0	0	0	0	0	0	0	0	0	0	0	0	0	0	0	---	---	---	---	---	---
Agxt2	NM_001031851	XLOC_006628	XLOC_006628	0	0	0	0	0	0	0	0	0	0	0	0	0	0	0	0	0	0	0	0	---	---	---	---	---	---
Mir1898	NR_035443	XLOC_006639	XLOC_006639	0	0	0	0	0	0	0	0	0	0	0	0	0	0	0	0	0	0	0	0	---	---	---	---	---	---
4930430F21Rik	NR_045186	XLOC_006655	XLOC_006655	0	0	0	0	0	0	0	0	0	0	0	0	0	0	0	0	0	0	0	0	---	---	---	---	---	---
Tas2r119	NM_020503	XLOC_006659	XLOC_006659	0	0	0	0	0	0	0	0	0	0	0	0	0	0	0	0	0	0	0	0	---	---	---	---	---	---
4930447A16Rik	NM_029113	XLOC_006675	XLOC_006675	0	0	0	0	0	0	0	0	0	0	0	0	0	0	0	0	0	0	0	0	---	---	---	---	---	---
Gm16291	NR_045788	XLOC_006684	XLOC_006684	0	0	0	0	0	0	0	0	0	0	0	0	0	0	0	0	0	0	0	0	---	---	---	---	---	---
9330182O14Rik	NM_001256056	XLOC_006686	XLOC_006686	0	0	0	0	0	0	0	0	0	0	0	0	0	0	0	0	0	0	0	0	---	---	---	---	---	---
1700022A22Rik	NR_045509	XLOC_006696	XLOC_006696	0	0	0	0	0	0	0	0	0	0	0	0	0	0	0	0	0	0	0	0	---	---	---	---	---	---
4930548G14Rik	NR_045811	XLOC_006697	XLOC_006697	0	0	0	0	0	0	0	0	0	0	0	0	0	0	0	0	0	0	0	0	---	---	---	---	---	---
Zfp572	NR_045613	XLOC_006717	XLOC_006717	0	0	0	0	0	0	0	0	0	0	0	0	0	0	0	0	0	0	0	0	---	---	---	---	---	---
1700065I16Rik	NR_040315	XLOC_006724	XLOC_006724	0	0	0	0	0	0	0	0	0	0	0	0	0	0	0	0	0	0	0	0	---	---	---	---	---	---
Gsdmcl1	NM_001167581	XLOC_006725	XLOC_006725	0	0	0	0	0	0	0	0	0	0	0	0	0	0	0	0	0	0	0	0	---	---	---	---	---	---
Gsdmcl-ps	NR_029414	XLOC_006726	XLOC_006726	0	0	0	0	0	0	0	0	0	0	0	0	0	0	0	0	0	0	0	0	---	---	---	---	---	---
1700012I11Rik	NR_045140	XLOC_006731	XLOC_006731	0	0	0	0	0	0	0	0	0	0	0	0	0	0	0	0	0	0	0	0	---	---	---	---	---	---
Gm19782	NR_045071	XLOC_006733	XLOC_006733	0	0	0	0	0	0	0	0	0	0	0	0	0	0	0	0	0	0	0	0	---	---	---	---	---	---
Hemt1	NM_010416	XLOC_006741	XLOC_006741	0	0	0	0	0	0	0	0	0	0	0	0	0	0	0	0	0	0	0	0	---	---	---	---	---	---
Ly6f	NM_008530	XLOC_006743	XLOC_006743	0	0	0	0	0	0	0	0	0	0	0	0	0	0	0	0	0	0	0	0	---	---	---	---	---	---
Gpihbp1	NM_026730	XLOC_006744	XLOC_006744	0	0	0	0	0	0	0	0	0	0	0	0	0	0	0	0	0	0	0	0	---	---	---	---	---	---
Apol10a	NM_177744	XLOC_006775	XLOC_006775	0	0	0	0	0	0	0	0	0	0	0	0	0	0	0	0	0	0	0	0	---	---	---	---	---	---
Apol11a	NM_001177533	XLOC_006776	XLOC_006776	0	0	0	0	0	0	0	0	0	0	0	0	0	0	0	0	0	0	0	0	---	---	---	---	---	---
Ncf4	NM_008677	XLOC_006780	XLOC_006780	0	0	0	0	0	0	0	0	0	0	0	0	0	0	0	0	0	0	0	0	---	---	---	---	---	---
Gm10863	NR_029470	XLOC_006797	XLOC_006797	0	0	0	0	0	0	0	0	0	0	0	0	0	0	0	0	0	0	0	0	---	---	---	---	---	---
Mir33	NR_029804	XLOC_006833	XLOC_006833	0	0	0	0	0	0	0	0	0	0	0	0	0	0	0	0	0	0	0	0	---	---	---	---	---	---
Cyp2d9	NM_010006	XLOC_006839	XLOC_006839	0	0	0	0	0	0	0	0	0	0	0	0	0	0	0	0	0	0	0	0	---	---	---	---	---	---
Cyp2d12	NM_201360	XLOC_006840	XLOC_006840	0	0	0	0	0	0	0	0	0	0	0	0	0	0	0	0	0	0	0	0	---	---	---	---	---	---
Mirlet7c-2	NR_029729	XLOC_006860	XLOC_006860	0	0	0	0	0	0	0	0	0	0	0	0	0	0	0	0	0	0	0	0	---	---	---	---	---	---
Mirlet7b	NR_029727	XLOC_006861	XLOC_006861	0	0	0	0	0	0	0	0	0	0	0	0	0	0	0	0	0	0	0	0	---	---	---	---	---	---
B230214G05Rik	NR_045281	XLOC_006869	XLOC_006869	0	0	0	0	0	0	0	0	0	0	0	0	0	0	0	0	0	0	0	0	---	---	---	---	---	---
Zdhhc25	NM_027306	XLOC_006870	XLOC_006870	0	0	0	0	0	0	0	0	0	0	0	0	0	0	0	0	0	0	0	0	---	---	---	---	---	---
1700031M16Rik	NR_015496	XLOC_006903	XLOC_006903	0	0	0	0	0	0	0	0	0	0	0	0	0	0	0	0	0	0	0	0	---	---	---	---	---	---
Olfr281	NM_146280	XLOC_006905	XLOC_006905	0	0	0	0	0	0	0	0	0	0	0	0	0	0	0	0	0	0	0	0	---	---	---	---	---	---
Olfr279	NM_001001807	XLOC_006906	XLOC_006906	0	0	0	0	0	0	0	0	0	0	0	0	0	0	0	0	0	0	0	0	---	---	---	---	---	---
Aqp2	NM_009699	XLOC_006922	XLOC_006922	0	0	0	0	0	0	0	0	0	0	0	0	0	0	0	0	0	0	0	0	---	---	---	---	---	---
Mir1941	NR_035462	XLOC_006949	XLOC_006949	0	0	0	0	0	0	0	0	0	0	0	0	0	0	0	0	0	0	0	0	---	---	---	---	---	---
1700011A15Rik	NM_025487	XLOC_006951	XLOC_006951	0	0	0	0	0	0	0	0	0	0	0	0	0	0	0	0	0	0	0	0	---	---	---	---	---	---
Gm6042	NR_002872	XLOC_006953	XLOC_006953	0	0	0	0	0	0	0	0	0	0	0	0	0	0	0	0	0	0	0	0	---	---	---	---	---	---
Gm5477	NR_002869	XLOC_006954	XLOC_006954	0	0	0	0	0	0	0	0	0	0	0	0	0	0	0	0	0	0	0	0	---	---	---	---	---	---
Hoxc11	NM_001024842	XLOC_006972	XLOC_006972	0	0	0	0	0	0	0	0	0	0	0	0	0	0	0	0	0	0	0	0	---	---	---	---	---	---
Mir196a-2	NR_029722	XLOC_006974	XLOC_006974	0	0	0	0	0	0	0	0	0	0	0	0	0	0	0	0	0	0	0	0	---	---	---	---	---	---
Hoxc6	NM_010465	XLOC_006977	XLOC_006977	0	0	0	0	0	0	0	0	0	0	0	0	0	0	0	0	0	0	0	0	---	---	---	---	---	---
Mir615	NR_030526	XLOC_006979	XLOC_006979	0	0	0	0	0	0	0	0	0	0	0	0	0	0	0	0	0	0	0	0	---	---	---	---	---	---
Mir421	NR_030558	XLOC_006981	XLOC_006981	0	0	0	0	0	0	0	0	0	0	0	0	0	0	0	0	0	0	0	0	---	---	---	---	---	---
Mir148b	NR_029766	XLOC_006984	XLOC_006984	0	0	0	0	0	0	0	0	0	0	0	0	0	0	0	0	0	0	0	0	---	---	---	---	---	---
Il7r	NM_008372	XLOC_007001	XLOC_007001	0	0	0	0	0	0	0	0	0	0	0	0	0	0	0	0	0	0	0	0	---	---	---	---	---	---
4921515E04Rik	NR_045711	XLOC_007014	XLOC_007014	0	0	0	0	0	0	0	0	0	0	0	0	0	0	0	0	0	0	0	0	---	---	---	---	---	---
Acot10	NM_022816	XLOC_007015	XLOC_007015	0	0	0	0	0	0	0	0	0	0	0	0	0	0	0	0	0	0	0	0	---	---	---	---	---	---
Snord123	NR_028575	XLOC_007027	XLOC_007027	0	0	0	0	0	0	0	0	0	0	0	0	0	0	0	0	0	0	0	0	---	---	---	---	---	---
1700084J12Rik	NR_033608	XLOC_007028	XLOC_007028	0	0	0	0	0	0	0	0	0	0	0	0	0	0	0	0	0	0	0	0	---	---	---	---	---	---
9430069I07Rik	NM_001256161	XLOC_007031	XLOC_007031	0	0	0	0	0	0	0	0	0	0	0	0	0	0	0	0	0	0	0	0	---	---	---	---	---	---
BC048602	NR_045280	XLOC_007036	XLOC_007036	0	0	0	0	0	0	0	0	0	0	0	0	0	0	0	0	0	0	0	0	---	---	---	---	---	---
Mir599	NR_035527	XLOC_007037	XLOC_007037	0	0	0	0	0	0	0	0	0	0	0	0	0	0	0	0	0	0	0	0	---	---	---	---	---	---
Mir875	NR_030606	XLOC_007038	XLOC_007038	0	0	0	0	0	0	0	0	0	0	0	0	0	0	0	0	0	0	0	0	---	---	---	---	---	---
Gm15941	NR_045283	XLOC_007049	XLOC_007049	0	0	0	0	0	0	0	0	0	0	0	0	0	0	0	0	0	0	0	0	---	---	---	---	---	---
2310043O21Rik	NR_045757	XLOC_007054	XLOC_007054	0	0	0	0	0	0	0	0	0	0	0	0	0	0	0	0	0	0	0	0	---	---	---	---	---	---
Gm16294	NR_046185	XLOC_007058	XLOC_007058	0	0	0	0	0	0	0	0	0	0	0	0	0	0	0	0	0	0	0	0	---	---	---	---	---	---
4930523O13Rik	NR_040451	XLOC_007068	XLOC_007068	0	0	0	0	0	0	0	0	0	0	0	0	0	0	0	0	0	0	0	0	---	---	---	---	---	---
Mir1907	NR_035444	XLOC_007071	XLOC_007071	0	0	0	0	0	0	0	0	0	0	0	0	0	0	0	0	0	0	0	0	---	---	---	---	---	---
Gm19303	NR_045092	XLOC_007072	XLOC_007072	0	0	0	0	0	0	0	0	0	0	0	0	0	0	0	0	0	0	0	0	---	---	---	---	---	---
Gm9920	NR_045093	XLOC_007081	XLOC_007081	0	0	0	0	0	0	0	0	0	0	0	0	0	0	0	0	0	0	0	0	---	---	---	---	---	---
4933412E24Rik	NM_027668	XLOC_007098	XLOC_007098	0	0	0	0	0	0	0	0	0	0	0	0	0	0	0	0	0	0	0	0	---	---	---	---	---	---
A1bg	NM_001081067	XLOC_007100	XLOC_007100	0	0	0	0	0	0	0	0	0	0	0	0	0	0	0	0	0	0	0	0	---	---	---	---	---	---
D030024E09Rik	NR_040350	XLOC_007101	XLOC_007101	0	0	0	0	0	0	0	0	0	0	0	0	0	0	0	0	0	0	0	0	---	---	---	---	---	---
Gm20740	NR_045279	XLOC_007103	XLOC_007103	0	0	0	0	0	0	0	0	0	0	0	0	0	0	0	0	0	0	0	0	---	---	---	---	---	---
Gsdmc2	NM_177912	XLOC_007105	XLOC_007105	0	0	0	0	0	0	0	0	0	0	0	0	0	0	0	0	0	0	0	0	---	---	---	---	---	---
Gsdmc3	NM_183194	XLOC_007106	XLOC_007106	0	0	0	0	0	0	0	0	0	0	0	0	0	0	0	0	0	0	0	0	---	---	---	---	---	---
Mir30b	NR_029534	XLOC_007120	XLOC_007120	0	0	0	0	0	0	0	0	0	0	0	0	0	0	0	0	0	0	0	0	---	---	---	---	---	---
Mir30d	NR_029718	XLOC_007121	XLOC_007121	0	0	0	0	0	0	0	0	0	0	0	0	0	0	0	0	0	0	0	0	---	---	---	---	---	---
Mroh4	NM_001177437	XLOC_007132	XLOC_007132	0	0	0	0	0	0	0	0	0	0	0	0	0	0	0	0	0	0	0	0	---	---	---	---	---	---
Slurp1	NM_020519	XLOC_007135	XLOC_007135	0	0	0	0	0	0	0	0	0	0	0	0	0	0	0	0	0	0	0	0	---	---	---	---	---	---
2300005B03Rik	NM_001081961	XLOC_007137	XLOC_007137	0	0	0	0	0	0	0	0	0	0	0	0	0	0	0	0	0	0	0	0	---	---	---	---	---	---
Ly6d	NM_010742	XLOC_007139	XLOC_007139	0	0	0	0	0	0	0	0	0	0	0	0	0	0	0	0	0	0	0	0	---	---	---	---	---	---
Gml	NM_001177524	XLOC_007142	XLOC_007142	0	0	0	0	0	0	0	0	0	0	0	0	0	0	0	0	0	0	0	0	---	---	---	---	---	---
Cyp11b1	NM_001033229	XLOC_007143	XLOC_007143	0	0	0	0	0	0	0	0	0	0	0	0	0	0	0	0	0	0	0	0	---	---	---	---	---	---
Cyp11b2	NM_009991	XLOC_007144	XLOC_007144	0	0	0	0	0	0	0	0	0	0	0	0	0	0	0	0	0	0	0	0	---	---	---	---	---	---
2010109I03Rik	NM_025929	XLOC_007145	XLOC_007145	0	0	0	0	0	0	0	0	0	0	0	0	0	0	0	0	0	0	0	0	---	---	---	---	---	---
Ly6i	NM_020498	XLOC_007146	XLOC_007146	0	0	0	0	0	0	0	0	0	0	0	0	0	0	0	0	0	0	0	0	---	---	---	---	---	---
9030619P08Rik	NM_001039720	XLOC_007150	XLOC_007150	0	0	0	0	0	0	0	0	0	0	0	0	0	0	0	0	0	0	0	0	---	---	---	---	---	---
Mir1942	NR_035463	XLOC_007166	XLOC_007166	0	0	0	0	0	0	0	0	0	0	0	0	0	0	0	0	0	0	0	0	---	---	---	---	---	---
Gm10872	NR_045747	XLOC_007168	XLOC_007168	0	0	0	0	0	0	0	0	0	0	0	0	0	0	0	0	0	0	0	0	---	---	---	---	---	---
Tssk5	NM_183099	XLOC_007171	XLOC_007171	0	0	0	0	0	0	0	0	0	0	0	0	0	0	0	0	0	0	0	0	---	---	---	---	---	---
Apol7c	NM_175391	XLOC_007192	XLOC_007192	0	0	0	0	0	0	0	0	0	0	0	0	0	0	0	0	0	0	0	0	---	---	---	---	---	---
1700025B11Rik	NR_040310	XLOC_007193	XLOC_007193	0	0	0	0	0	0	0	0	0	0	0	0	0	0	0	0	0	0	0	0	---	---	---	---	---	---
Apol11b	NM_001143686	XLOC_007195	XLOC_007195	0	0	0	0	0	0	0	0	0	0	0	0	0	0	0	0	0	0	0	0	---	---	---	---	---	---
Mir1943	NR_035464	XLOC_007224	XLOC_007224	0	0	0	0	0	0	0	0	0	0	0	0	0	0	0	0	0	0	0	0	---	---	---	---	---	---
Snord83b	NR_028282	XLOC_007238	XLOC_007238	0	0	0	0	0	0	0	0	0	0	0	0	0	0	0	0	0	0	0	0	---	---	---	---	---	---
Snord43	NR_028281	XLOC_007239	XLOC_007239	0	0	0	0	0	0	0	0	0	0	0	0	0	0	0	0	0	0	0	0	---	---	---	---	---	---
Cyp2d11	NM_001104531	XLOC_007261	XLOC_007261	0	0	0	0	0	0	0	0	0	0	0	0	0	0	0	0	0	0	0	0	---	---	---	---	---	---
Cyp2d10	NM_010005	XLOC_007262	XLOC_007262	0	0	0	0	0	0	0	0	0	0	0	0	0	0	0	0	0	0	0	0	---	---	---	---	---	---
Cyp2d34	NM_145474	XLOC_007263	XLOC_007263	0	0	0	0	0	0	0	0	0	0	0	0	0	0	0	0	0	0	0	0	---	---	---	---	---	---
Cyp2d13	NR_003552	XLOC_007264	XLOC_007264	0	0	0	0	0	0	0	0	0	0	0	0	0	0	0	0	0	0	0	0	---	---	---	---	---	---
Cyp2d37-ps	NR_033515	XLOC_007265	XLOC_007265	0	0	0	0	0	0	0	0	0	0	0	0	0	0	0	0	0	0	0	0	---	---	---	---	---	---
Cyp2d40	NM_023623	XLOC_007266	XLOC_007266	0	0	0	0	0	0	0	0	0	0	0	0	0	0	0	0	0	0	0	0	---	---	---	---	---	---
Pnpla5	NM_029427	XLOC_007284	XLOC_007284	0	0	0	0	0	0	0	0	0	0	0	0	0	0	0	0	0	0	0	0	---	---	---	---	---	---
Mir1249	NR_037206	XLOC_007290	XLOC_007290	0	0	0	0	0	0	0	0	0	0	0	0	0	0	0	0	0	0	0	0	---	---	---	---	---	---
Gm19277	NR_040360	XLOC_007292	XLOC_007292	0	0	0	0	0	0	0	0	0	0	0	0	0	0	0	0	0	0	0	0	---	---	---	---	---	---
Spn-ps	NR_033583	XLOC_007320	XLOC_007320	0	0	0	0	0	0	0	0	0	0	0	0	0	0	0	0	0	0	0	0	---	---	---	---	---	---
Mir544	NR_030610	XLOC_007324	XLOC_007324	0	0	0	0	0	0	0	0	0	0	0	0	0	0	0	0	0	0	0	0	---	---	---	---	---	---
9430014N10Rik	NR_045737	XLOC_007329	XLOC_007329	0	0	0	0	0	0	0	0	0	0	0	0	0	0	0	0	0	0	0	0	---	---	---	---	---	---
LOC100043315	NR_015482	XLOC_007333	XLOC_007333	0	0	0	0	0	0	0	0	0	0	0	0	0	0	0	0	0	0	0	0	---	---	---	---	---	---
Olfr288	NM_001011733	XLOC_007352	XLOC_007352	0	0	0	0	0	0	0	0	0	0	0	0	0	0	0	0	0	0	0	0	---	---	---	---	---	---
Olfr286	NM_001011779	XLOC_007354	XLOC_007354	0	0	0	0	0	0	0	0	0	0	0	0	0	0	0	0	0	0	0	0	---	---	---	---	---	---
Olfr257	TCONS_00009702	XLOC_007357	XLOC_007357	0	0	0	0	0	0	0	0	0	0	0	0	0	0	0	0	0	0	0	0	---	---	---	---	---	---
Olfr284	NM_146281	XLOC_007358	XLOC_007358	0	0	0	0	0	0	0	0	0	0	0	0	0	0	0	0	0	0	0	0	---	---	---	---	---	---
Olfr283	NM_147036	XLOC_007359	XLOC_007359	0	0	0	0	0	0	0	0	0	0	0	0	0	0	0	0	0	0	0	0	---	---	---	---	---	---
Lalba	NM_010679	XLOC_007360	XLOC_007360	0	0	0	0	0	0	0	0	0	0	0	0	0	0	0	0	0	0	0	0	---	---	---	---	---	---
Snora2b	NR_034052	XLOC_007363	XLOC_007363	0	0	0	0	0	0	0	0	0	0	0	0	0	0	0	0	0	0	0	0	---	---	---	---	---	---
1700030F18Rik	NM_028180	XLOC_007389	XLOC_007389	0	0	0	0	0	0	0	0	0	0	0	0	0	0	0	0	0	0	0	0	---	---	---	---	---	---
Mir3473	NR_037311	XLOC_007391	XLOC_007391	0	0	0	0	0	0	0	0	0	0	0	0	0	0	0	0	0	0	0	0	---	---	---	---	---	---
I730030J21Rik	NR_045782	XLOC_007401	XLOC_007401	0	0	0	0	0	0	0	0	0	0	0	0	0	0	0	0	0	0	0	0	---	---	---	---	---	---
Krt80	NM_028770	XLOC_007404	XLOC_007404	0	0	0	0	0	0	0	0	0	0	0	0	0	0	0	0	0	0	0	0	---	---	---	---	---	---
Krt82	NM_053249	XLOC_007407	XLOC_007407	0	0	0	0	0	0	0	0	0	0	0	0	0	0	0	0	0	0	0	0	---	---	---	---	---	---
Gm5476	NR_002868	XLOC_007410	XLOC_007410	0	0	0	0	0	0	0	0	0	0	0	0	0	0	0	0	0	0	0	0	---	---	---	---	---	---
Gm5414	NM_001003670	XLOC_007411	XLOC_007411	0	0	0	0	0	0	0	0	0	0	0	0	0	0	0	0	0	0	0	0	---	---	---	---	---	---
Gm5478	NR_003960	XLOC_007412	XLOC_007412	0	0	0	0	0	0	0	0	0	0	0	0	0	0	0	0	0	0	0	0	---	---	---	---	---	---
Krt6a	NM_008476	XLOC_007414	XLOC_007414	0	0	0	0	0	0	0	0	0	0	0	0	0	0	0	0	0	0	0	0	---	---	---	---	---	---
Krt74	NR_033444	XLOC_007417	XLOC_007417	0	0	0	0	0	0	0	0	0	0	0	0	0	0	0	0	0	0	0	0	---	---	---	---	---	---
Krt4	NM_008475	XLOC_007424	XLOC_007424	0	0	0	0	0	0	0	0	0	0	0	0	0	0	0	0	0	0	0	0	---	---	---	---	---	---
Mir688	NR_030460	XLOC_007438	XLOC_007438	0	0	0	0	0	0	0	0	0	0	0	0	0	0	0	0	0	0	0	0	---	---	---	---	---	---
D930007P13Rik	NR_045743	XLOC_007441	XLOC_007441	0	0	0	0	0	0	0	0	0	0	0	0	0	0	0	0	0	0	0	0	---	---	---	---	---	---
Gtsf1	NM_028797	XLOC_007448	XLOC_007448	0	0	0	0	0	0	0	0	0	0	0	0	0	0	0	0	0	0	0	0	---	---	---	---	---	---
Glycam1	NM_008134	XLOC_007451	XLOC_007451	0	0	0	0	0	0	0	0	0	0	0	0	0	0	0	0	0	0	0	0	---	---	---	---	---	---
Mucl1 Spt1	NM_009267 NM_009268	XLOC_007452	XLOC_007452	0	0	0	0	0	0	0	0	0	0	0	0	0	0	0	0	0	0	0	0	---	---	---	---	---	---
Olfr161	NM_146860	XLOC_007453	XLOC_007453	0	0	0	0	0	0	0	0	0	0	0	0	0	0	0	0	0	0	0	0	---	---	---	---	---	---
Olfr15	NM_008762	XLOC_007455	XLOC_007455	0	0	0	0	0	0	0	0	0	0	0	0	0	0	0	0	0	0	0	0	---	---	---	---	---	---
1700123O21Rik	NR_045799	XLOC_007474	XLOC_007474	0	0	0	0	0	0	0	0	0	0	0	0	0	0	0	0	0	0	0	0	---	---	---	---	---	---
Gm9961	NR_033509	XLOC_007490	XLOC_007490	0	0	0	0	0	0	0	0	0	0	0	0	0	0	0	0	0	0	0	0	---	---	---	---	---	---
1700003L19Rik	NR_040507	XLOC_007492	XLOC_007492	0	0	0	0	0	0	0	0	0	0	0	0	0	0	0	0	0	0	0	0	---	---	---	---	---	---
Mir193b	NR_030549	XLOC_007495	XLOC_007495	0	0	0	0	0	0	0	0	0	0	0	0	0	0	0	0	0	0	0	0	---	---	---	---	---	---
Mir365-1	NR_029855	XLOC_007496	XLOC_007496	0	0	0	0	0	0	0	0	0	0	0	0	0	0	0	0	0	0	0	0	---	---	---	---	---	---
1810007I06Rik	NR_040574	XLOC_007498	XLOC_007498	0	0	0	0	0	0	0	0	0	0	0	0	0	0	0	0	0	0	0	0	---	---	---	---	---	---
Mir484	NR_030252	XLOC_007503	XLOC_007503	0	0	0	0	0	0	0	0	0	0	0	0	0	0	0	0	0	0	0	0	---	---	---	---	---	---
A630010A05Rik	NR_033556	XLOC_007506	XLOC_007506	0	0	0	0	0	0	0	0	0	0	0	0	0	0	0	0	0	0	0	0	---	---	---	---	---	---
Vpreb2	NM_016983	XLOC_007534	XLOC_007534	0	0	0	0	0	0	0	0	0	0	0	0	0	0	0	0	0	0	0	0	---	---	---	---	---	---
Olfr166	NM_147068	XLOC_007545	XLOC_007545	0	0	0	0	0	0	0	0	0	0	0	0	0	0	0	0	0	0	0	0	---	---	---	---	---	---
Mir1224	NR_035407	XLOC_007554	XLOC_007554	0	0	0	0	0	0	0	0	0	0	0	0	0	0	0	0	0	0	0	0	---	---	---	---	---	---
Snord66	NR_028530	XLOC_007558	XLOC_007558	0	0	0	0	0	0	0	0	0	0	0	0	0	0	0	0	0	0	0	0	---	---	---	---	---	---
Kng1	NM_023125	XLOC_007571	XLOC_007571	0	0	0	0	0	0	0	0	0	0	0	0	0	0	0	0	0	0	0	0	---	---	---	---	---	---
Snord2	NR_030705	XLOC_007573	XLOC_007573	0	0	0	0	0	0	0	0	0	0	0	0	0	0	0	0	0	0	0	0	---	---	---	---	---	---
Ostn	NM_198112	XLOC_007586	XLOC_007586	0	0	0	0	0	0	0	0	0	0	0	0	0	0	0	0	0	0	0	0	---	---	---	---	---	---
Gm10823	NR_033475	XLOC_007588	XLOC_007588	0	0	0	0	0	0	0	0	0	0	0	0	0	0	0	0	0	0	0	0	---	---	---	---	---	---
Zdhhc19	NM_199309	XLOC_007608	XLOC_007608	0	0	0	0	0	0	0	0	0	0	0	0	0	0	0	0	0	0	0	0	---	---	---	---	---	---
Mir1947	NR_035469	XLOC_007616	XLOC_007616	0	0	0	0	0	0	0	0	0	0	0	0	0	0	0	0	0	0	0	0	---	---	---	---	---	---
Ropn1	NM_030744	XLOC_007624	XLOC_007624	0	0	0	0	0	0	0	0	0	0	0	0	0	0	0	0	0	0	0	0	---	---	---	---	---	---
Stfa2l1	NM_173869	XLOC_007635	XLOC_007635	0	0	0	0	0	0	0	0	0	0	0	0	0	0	0	0	0	0	0	0	---	---	---	---	---	---
Gm5416	NM_001082542	XLOC_007637	XLOC_007637	0	0	0	0	0	0	0	0	0	0	0	0	0	0	0	0	0	0	0	0	---	---	---	---	---	---
2010005H15Rik	NM_029733	XLOC_007638	XLOC_007638	0	0	0	0	0	0	0	0	0	0	0	0	0	0	0	0	0	0	0	0	---	---	---	---	---	---
Stfa1	NM_001082543	XLOC_007639	XLOC_007639	0	0	0	0	0	0	0	0	0	0	0	0	0	0	0	0	0	0	0	0	---	---	---	---	---	---
Mir568	NR_030576	XLOC_007661	XLOC_007661	0	0	0	0	0	0	0	0	0	0	0	0	0	0	0	0	0	0	0	0	---	---	---	---	---	---
Cd200r4	NM_207244	XLOC_007670	XLOC_007670	0	0	0	0	0	0	0	0	0	0	0	0	0	0	0	0	0	0	0	0	---	---	---	---	---	---
Cd200r3	NM_029018	XLOC_007672	XLOC_007672	0	0	0	0	0	0	0	0	0	0	0	0	0	0	0	0	0	0	0	0	---	---	---	---	---	---
Slc9c1	NM_198106	XLOC_007676	XLOC_007676	0	0	0	0	0	0	0	0	0	0	0	0	0	0	0	0	0	0	0	0	---	---	---	---	---	---
Gcsam	NM_008099	XLOC_007677	XLOC_007677	0	0	0	0	0	0	0	0	0	0	0	0	0	0	0	0	0	0	0	0	---	---	---	---	---	---
Retnlb	NM_023881	XLOC_007681	XLOC_007681	0	0	0	0	0	0	0	0	0	0	0	0	0	0	0	0	0	0	0	0	---	---	---	---	---	---
Retnla	NM_020509	XLOC_007682	XLOC_007682	0	0	0	0	0	0	0	0	0	0	0	0	0	0	0	0	0	0	0	0	---	---	---	---	---	---
Retnlg	NM_181596	XLOC_007683	XLOC_007683	0	0	0	0	0	0	0	0	0	0	0	0	0	0	0	0	0	0	0	0	---	---	---	---	---	---
Gm6936	NR_045001	XLOC_007688	XLOC_007688	0	0	0	0	0	0	0	0	0	0	0	0	0	0	0	0	0	0	0	0	---	---	---	---	---	---
4930542D17Rik	NR_040566	XLOC_007690	XLOC_007690	0	0	0	0	0	0	0	0	0	0	0	0	0	0	0	0	0	0	0	0	---	---	---	---	---	---
Olfr183	NM_146485	XLOC_007702	XLOC_007702	0	0	0	0	0	0	0	0	0	0	0	0	0	0	0	0	0	0	0	0	---	---	---	---	---	---
Olfr195	NM_146998	XLOC_007703	XLOC_007703	0	0	0	0	0	0	0	0	0	0	0	0	0	0	0	0	0	0	0	0	---	---	---	---	---	---
Olfr203	NM_146486	XLOC_007704	XLOC_007704	0	0	0	0	0	0	0	0	0	0	0	0	0	0	0	0	0	0	0	0	---	---	---	---	---	---
4930547E14Rik	NR_040564	XLOC_007707	XLOC_007707	0	0	0	0	0	0	0	0	0	0	0	0	0	0	0	0	0	0	0	0	---	---	---	---	---	---
D16Ertd519e	NR_040474	XLOC_007715	XLOC_007715	0	0	0	0	0	0	0	0	0	0	0	0	0	0	0	0	0	0	0	0	---	---	---	---	---	---
4931420L22Rik	NR_040561	XLOC_007716	XLOC_007716	0	0	0	0	0	0	0	0	0	0	0	0	0	0	0	0	0	0	0	0	---	---	---	---	---	---
4930567J20Rik	NR_040576	XLOC_007717	XLOC_007717	0	0	0	0	0	0	0	0	0	0	0	0	0	0	0	0	0	0	0	0	---	---	---	---	---	---
4930578N18Rik	NR_040575	XLOC_007720	XLOC_007720	0	0	0	0	0	0	0	0	0	0	0	0	0	0	0	0	0	0	0	0	---	---	---	---	---	---
Mir99a	NR_029535	XLOC_007723	XLOC_007723	0	0	0	0	0	0	0	0	0	0	0	0	0	0	0	0	0	0	0	0	---	---	---	---	---	---
Mirlet7c-1	NR_029728	XLOC_007724	XLOC_007724	0	0	0	0	0	0	0	0	0	0	0	0	0	0	0	0	0	0	0	0	---	---	---	---	---	---
Mir125b-2	NR_029540	XLOC_007725	XLOC_007725	0	0	0	0	0	0	0	0	0	0	0	0	0	0	0	0	0	0	0	0	---	---	---	---	---	---
4930553E22Rik	NR_040567	XLOC_007730	XLOC_007730	0	0	0	0	0	0	0	0	0	0	0	0	0	0	0	0	0	0	0	0	---	---	---	---	---	---
4930529L06Rik	NR_040537	XLOC_007731	XLOC_007731	0	0	0	0	0	0	0	0	0	0	0	0	0	0	0	0	0	0	0	0	---	---	---	---	---	---
Mir155	NR_029565	XLOC_007732	XLOC_007732	0	0	0	0	0	0	0	0	0	0	0	0	0	0	0	0	0	0	0	0	---	---	---	---	---	---
4930556C24Rik	NR_040506	XLOC_007736	XLOC_007736	0	0	0	0	0	0	0	0	0	0	0	0	0	0	0	0	0	0	0	0	---	---	---	---	---	---
Krtap13-1	NM_183189	XLOC_007742	XLOC_007742	0	0	0	0	0	0	0	0	0	0	0	0	0	0	0	0	0	0	0	0	---	---	---	---	---	---
2310034C09Rik	NM_054100	XLOC_007743	XLOC_007743	0	0	0	0	0	0	0	0	0	0	0	0	0	0	0	0	0	0	0	0	---	---	---	---	---	---
Gm10229	NM_001199334	XLOC_007745	XLOC_007745	0	0	0	0	0	0	0	0	0	0	0	0	0	0	0	0	0	0	0	0	---	---	---	---	---	---
Krtap6-1	NM_010672	XLOC_007746	XLOC_007746	0	0	0	0	0	0	0	0	0	0	0	0	0	0	0	0	0	0	0	0	---	---	---	---	---	---
Krtap20-2	NM_001163615	XLOC_007747	XLOC_007747	0	0	0	0	0	0	0	0	0	0	0	0	0	0	0	0	0	0	0	0	---	---	---	---	---	---
Mir802	NR_030429	XLOC_007769	XLOC_007769	0	0	0	0	0	0	0	0	0	0	0	0	0	0	0	0	0	0	0	0	---	---	---	---	---	---
Mefv	NM_019453	XLOC_007788	XLOC_007788	0	0	0	0	0	0	0	0	0	0	0	0	0	0	0	0	0	0	0	0	---	---	---	---	---	---
4930455F16Rik	NR_040572	XLOC_007795	XLOC_007795	0	0	0	0	0	0	0	0	0	0	0	0	0	0	0	0	0	0	0	0	---	---	---	---	---	---
Tnp2	NM_013694	XLOC_007823	XLOC_007823	0	0	0	0	0	0	0	0	0	0	0	0	0	0	0	0	0	0	0	0	---	---	---	---	---	---
Prm3	NM_013638	XLOC_007824	XLOC_007824	0	0	0	0	0	0	0	0	0	0	0	0	0	0	0	0	0	0	0	0	---	---	---	---	---	---
Prm2	NM_008933	XLOC_007825	XLOC_007825	0	0	0	0	0	0	0	0	0	0	0	0	0	0	0	0	0	0	0	0	---	---	---	---	---	---
Mir1945	NR_035466	XLOC_007832	XLOC_007832	0	0	0	0	0	0	0	0	0	0	0	0	0	0	0	0	0	0	0	0	---	---	---	---	---	---
Olfr19	NM_146335	XLOC_007848	XLOC_007848	0	0	0	0	0	0	0	0	0	0	0	0	0	0	0	0	0	0	0	0	---	---	---	---	---	---
4933404G15Rik	NR_045920	XLOC_007849	XLOC_007849	0	0	0	0	0	0	0	0	0	0	0	0	0	0	0	0	0	0	0	0	---	---	---	---	---	---
Mir130b	NR_029659	XLOC_007856	XLOC_007856	0	0	0	0	0	0	0	0	0	0	0	0	0	0	0	0	0	0	0	0	---	---	---	---	---	---
Mir301b	NR_030415	XLOC_007857	XLOC_007857	0	0	0	0	0	0	0	0	0	0	0	0	0	0	0	0	0	0	0	0	---	---	---	---	---	---
Mir185	NR_029571	XLOC_007877	XLOC_007877	0	0	0	0	0	0	0	0	0	0	0	0	0	0	0	0	0	0	0	0	---	---	---	---	---	---
Olfr164	NM_146451	XLOC_007883	XLOC_007883	0	0	0	0	0	0	0	0	0	0	0	0	0	0	0	0	0	0	0	0	---	---	---	---	---	---
Olfr165	NM_146466	XLOC_007884	XLOC_007884	0	0	0	0	0	0	0	0	0	0	0	0	0	0	0	0	0	0	0	0	---	---	---	---	---	---
Olfr167	NM_146935	XLOC_007885	XLOC_007885	0	0	0	0	0	0	0	0	0	0	0	0	0	0	0	0	0	0	0	0	---	---	---	---	---	---
Olfr168	NM_146357	XLOC_007886	XLOC_007886	0	0	0	0	0	0	0	0	0	0	0	0	0	0	0	0	0	0	0	0	---	---	---	---	---	---
Olfr169	NM_001011855	XLOC_007887	XLOC_007887	0	0	0	0	0	0	0	0	0	0	0	0	0	0	0	0	0	0	0	0	---	---	---	---	---	---
Olfr170	NM_146957	XLOC_007888	XLOC_007888	0	0	0	0	0	0	0	0	0	0	0	0	0	0	0	0	0	0	0	0	---	---	---	---	---	---
Olfr171	NM_146958	XLOC_007889	XLOC_007889	0	0	0	0	0	0	0	0	0	0	0	0	0	0	0	0	0	0	0	0	---	---	---	---	---	---
Mir684-1	TCONS_00005273	XLOC_003996	XLOC_007893	0	0	0	0	0	0	0	0	0	0	0	0	0	0	0	0	0	0	0	0	---	---	---	---	---	---
Kng2	NM_201375	XLOC_007915	XLOC_007915	0	0	0	0	0	0	0	0	0	0	0	0	0	0	0	0	0	0	0	0	---	---	---	---	---	---
Rtp2	NM_001008230	XLOC_007919	XLOC_007919	0	0	0	0	0	0	0	0	0	0	0	0	0	0	0	0	0	0	0	0	---	---	---	---	---	---
Tmem207	NM_001101640	XLOC_007924	XLOC_007924	0	0	0	0	0	0	0	0	0	0	0	0	0	0	0	0	0	0	0	0	---	---	---	---	---	---
Mir690	NR_030463	XLOC_007928	XLOC_007928	0	0	0	0	0	0	0	0	0	0	0	0	0	0	0	0	0	0	0	0	---	---	---	---	---	---
Mir1195	NR_035427	XLOC_007938	XLOC_007938	0	0	0	0	0	0	0	0	0	0	0	0	0	0	0	0	0	0	0	0	---	---	---	---	---	---
Mir1946a	NR_035468	XLOC_007951	XLOC_007951	0	0	0	0	0	0	0	0	0	0	0	0	0	0	0	0	0	0	0	0	---	---	---	---	---	---
1700119H24Rik	NR_040536	XLOC_007961	XLOC_007961	0	0	0	0	0	0	0	0	0	0	0	0	0	0	0	0	0	0	0	0	---	---	---	---	---	---
BC117090	NM_001001332	XLOC_007971	XLOC_007971	0	0	0	0	0	0	0	0	0	0	0	0	0	0	0	0	0	0	0	0	---	---	---	---	---	---
BC100530	NM_001082546	XLOC_007972	XLOC_007972	0	0	0	0	0	0	0	0	0	0	0	0	0	0	0	0	0	0	0	0	---	---	---	---	---	---
Stfa2	NM_001082545	XLOC_007973	XLOC_007973	0	0	0	0	0	0	0	0	0	0	0	0	0	0	0	0	0	0	0	0	---	---	---	---	---	---
4930435E12Rik	NM_029042	XLOC_007993	XLOC_007993	0	0	0	0	0	0	0	0	0	0	0	0	0	0	0	0	0	0	0	0	---	---	---	---	---	---
4932412D23Rik	NR_040522	XLOC_007996	XLOC_007995	0	0	0	0	0	0	0	0	0	0	0	0	0	0	0	0	0	0	0	0	---	---	---	---	---	---
4932412D23Rik	NR_040522	XLOC_007996	XLOC_007996	0	0	0	0	0	0	0	0	0	0	0	0	0	0	0	0	0	0	0	0	---	---	---	---	---	---
Gm15713	NR_046026	XLOC_007998	XLOC_007998	0	0	0	0	0	0	0	0	0	0	0	0	0	0	0	0	0	0	0	0	---	---	---	---	---	---
Tigit	NM_001146325	XLOC_007999	XLOC_007999	0	0	0	0	0	0	0	0	0	0	0	0	0	0	0	0	0	0	0	0	---	---	---	---	---	---
Mir3081	NR_037242	XLOC_008006	XLOC_008006	0	0	0	0	0	0	0	0	0	0	0	0	0	0	0	0	0	0	0	0	---	---	---	---	---	---
Gm5485	NR_015373	XLOC_008019	XLOC_008019	0	0	0	0	0	0	0	0	0	0	0	0	0	0	0	0	0	0	0	0	---	---	---	---	---	---
Ccdc54	NM_027046	XLOC_008024	XLOC_008024	0	0	0	0	0	0	0	0	0	0	0	0	0	0	0	0	0	0	0	0	---	---	---	---	---	---
4930404A05Rik	NR_040495	XLOC_008027	XLOC_008027	0	0	0	0	0	0	0	0	0	0	0	0	0	0	0	0	0	0	0	0	---	---	---	---	---	---
Gm813	NM_001033404	XLOC_008045	XLOC_008045	0	0	0	0	0	0	0	0	0	0	0	0	0	0	0	0	0	0	0	0	---	---	---	---	---	---
E330017A01Rik	NM_175011	XLOC_008046	XLOC_008046	0	0	0	0	0	0	0	0	0	0	0	0	0	0	0	0	0	0	0	0	---	---	---	---	---	---
Olfr172	NM_147001	XLOC_008048	XLOC_008048	0	0	0	0	0	0	0	0	0	0	0	0	0	0	0	0	0	0	0	0	---	---	---	---	---	---
Olfr173	NM_147000	XLOC_008049	XLOC_008049	0	0	0	0	0	0	0	0	0	0	0	0	0	0	0	0	0	0	0	0	---	---	---	---	---	---
Olfr175-ps1	NM_147002	XLOC_008050	XLOC_008050	0	0	0	0	0	0	0	0	0	0	0	0	0	0	0	0	0	0	0	0	---	---	---	---	---	---
Olfr176 Olfr177	NM_146993 NM_146996	XLOC_008051	XLOC_008051	0	0	0	0	0	0	0	0	0	0	0	0	0	0	0	0	0	0	0	0	---	---	---	---	---	---
Olfr178	NM_146997	XLOC_008052	XLOC_008052	0	0	0	0	0	0	0	0	0	0	0	0	0	0	0	0	0	0	0	0	---	---	---	---	---	---
Olfr180	NM_001011662	XLOC_008053	XLOC_008053	0	0	0	0	0	0	0	0	0	0	0	0	0	0	0	0	0	0	0	0	---	---	---	---	---	---
Olfr181	NM_146999	XLOC_008054	XLOC_008054	0	0	0	0	0	0	0	0	0	0	0	0	0	0	0	0	0	0	0	0	---	---	---	---	---	---
Olfr186	NM_146321	XLOC_008055	XLOC_008055	0	0	0	0	0	0	0	0	0	0	0	0	0	0	0	0	0	0	0	0	---	---	---	---	---	---
Olfr187	NM_146322	XLOC_008056	XLOC_008056	0	0	0	0	0	0	0	0	0	0	0	0	0	0	0	0	0	0	0	0	---	---	---	---	---	---
Olfr190	NM_146397	XLOC_008057	XLOC_008057	0	0	0	0	0	0	0	0	0	0	0	0	0	0	0	0	0	0	0	0	---	---	---	---	---	---
Olfr191	NM_001011807	XLOC_008058	XLOC_008058	0	0	0	0	0	0	0	0	0	0	0	0	0	0	0	0	0	0	0	0	---	---	---	---	---	---
Olfr192	NM_207549	XLOC_008059	XLOC_008059	0	0	0	0	0	0	0	0	0	0	0	0	0	0	0	0	0	0	0	0	---	---	---	---	---	---
Olfr193	NM_001011791	XLOC_008060	XLOC_008060	0	0	0	0	0	0	0	0	0	0	0	0	0	0	0	0	0	0	0	0	---	---	---	---	---	---
Olfr194	NM_001005524	XLOC_008061	XLOC_008061	0	0	0	0	0	0	0	0	0	0	0	0	0	0	0	0	0	0	0	0	---	---	---	---	---	---
Olfr196	NM_146779	XLOC_008062	XLOC_008062	0	0	0	0	0	0	0	0	0	0	0	0	0	0	0	0	0	0	0	0	---	---	---	---	---	---
Olfr197	NM_146484	XLOC_008063	XLOC_008063	0	0	0	0	0	0	0	0	0	0	0	0	0	0	0	0	0	0	0	0	---	---	---	---	---	---
Olfr198	NM_001011808	XLOC_008064	XLOC_008064	0	0	0	0	0	0	0	0	0	0	0	0	0	0	0	0	0	0	0	0	---	---	---	---	---	---
Olfr199	NM_207550	XLOC_008065	XLOC_008065	0	0	0	0	0	0	0	0	0	0	0	0	0	0	0	0	0	0	0	0	---	---	---	---	---	---
Olfr201	NM_146994	XLOC_008066	XLOC_008066	0	0	0	0	0	0	0	0	0	0	0	0	0	0	0	0	0	0	0	0	---	---	---	---	---	---
Olfr202	NM_146995	XLOC_008067	XLOC_008067	0	0	0	0	0	0	0	0	0	0	0	0	0	0	0	0	0	0	0	0	---	---	---	---	---	---
Olfr204	NM_146992	XLOC_008068	XLOC_008068	0	0	0	0	0	0	0	0	0	0	0	0	0	0	0	0	0	0	0	0	---	---	---	---	---	---
Olfr205	NM_001011736	XLOC_008069	XLOC_008069	0	0	0	0	0	0	0	0	0	0	0	0	0	0	0	0	0	0	0	0	---	---	---	---	---	---
Olfr206	NM_146991	XLOC_008070	XLOC_008070	0	0	0	0	0	0	0	0	0	0	0	0	0	0	0	0	0	0	0	0	---	---	---	---	---	---
1700022E09Rik	NR_040568	XLOC_008072	XLOC_008072	0	0	0	0	0	0	0	0	0	0	0	0	0	0	0	0	0	0	0	0	---	---	---	---	---	---
Speer2	NM_173069	XLOC_008085	XLOC_008085	0	0	0	0	0	0	0	0	0	0	0	0	0	0	0	0	0	0	0	0	---	---	---	---	---	---
Mir691	NR_030464	XLOC_008087	XLOC_008087	0	0	0	0	0	0	0	0	0	0	0	0	0	0	0	0	0	0	0	0	---	---	---	---	---	---
1700041M19Rik	NR_040573	XLOC_008092	XLOC_008092	0	0	0	0	0	0	0	0	0	0	0	0	0	0	0	0	0	0	0	0	---	---	---	---	---	---
Cldn17	NM_181490	XLOC_008107	XLOC_008107	0	0	0	0	0	0	0	0	0	0	0	0	0	0	0	0	0	0	0	0	---	---	---	---	---	---
Krtap24-1	NM_001163141	XLOC_008109	XLOC_008109	0	0	0	0	0	0	0	0	0	0	0	0	0	0	0	0	0	0	0	0	---	---	---	---	---	---
2310079G19Rik	NM_027173	XLOC_008110	XLOC_008110	0	0	0	0	0	0	0	0	0	0	0	0	0	0	0	0	0	0	0	0	---	---	---	---	---	---
Krtap26-1	NM_027105	XLOC_008111	XLOC_008111	0	0	0	0	0	0	0	0	0	0	0	0	0	0	0	0	0	0	0	0	---	---	---	---	---	---
Krtap27-1	NM_001163105	XLOC_008112	XLOC_008112	0	0	0	0	0	0	0	0	0	0	0	0	0	0	0	0	0	0	0	0	---	---	---	---	---	---
2310061N02Rik	NM_027155	XLOC_008113	XLOC_008113	0	0	0	0	0	0	0	0	0	0	0	0	0	0	0	0	0	0	0	0	---	---	---	---	---	---
Krtap13	NM_010671	XLOC_008114	XLOC_008114	0	0	0	0	0	0	0	0	0	0	0	0	0	0	0	0	0	0	0	0	---	---	---	---	---	---
2310057N15Rik	NM_027170	XLOC_008115	XLOC_008115	0	0	0	0	0	0	0	0	0	0	0	0	0	0	0	0	0	0	0	0	---	---	---	---	---	---
Gm20741	NR_045150	XLOC_008116	XLOC_008116	0	0	0	0	0	0	0	0	0	0	0	0	0	0	0	0	0	0	0	0	---	---	---	---	---	---
Krtap14	NM_013707	XLOC_008117	XLOC_008117	0	0	0	0	0	0	0	0	0	0	0	0	0	0	0	0	0	0	0	0	---	---	---	---	---	---
Krtap19-1	NM_130876	XLOC_008118	XLOC_008118	0	0	0	0	0	0	0	0	0	0	0	0	0	0	0	0	0	0	0	0	---	---	---	---	---	---
Krtap16-1	NM_130870	XLOC_008119	XLOC_008119	0	0	0	0	0	0	0	0	0	0	0	0	0	0	0	0	0	0	0	0	---	---	---	---	---	---
Krtap19-3	NM_130857	XLOC_008120	XLOC_008120	0	0	0	0	0	0	0	0	0	0	0	0	0	0	0	0	0	0	0	0	---	---	---	---	---	---
Krtap19-4	NM_130873	XLOC_008121	XLOC_008121	0	0	0	0	0	0	0	0	0	0	0	0	0	0	0	0	0	0	0	0	---	---	---	---	---	---
Krtap19-5	NM_010676	XLOC_008122	XLOC_008122	0	0	0	0	0	0	0	0	0	0	0	0	0	0	0	0	0	0	0	0	---	---	---	---	---	---
Krtap19-9b	NM_133359	XLOC_008123	XLOC_008123	0	0	0	0	0	0	0	0	0	0	0	0	0	0	0	0	0	0	0	0	---	---	---	---	---	---
Krtap16-3	NM_183296	XLOC_008124	XLOC_008124	0	0	0	0	0	0	0	0	0	0	0	0	0	0	0	0	0	0	0	0	---	---	---	---	---	---
Krtap22-2	NM_001191018	XLOC_008125	XLOC_008125	0	0	0	0	0	0	0	0	0	0	0	0	0	0	0	0	0	0	0	0	---	---	---	---	---	---
Gm10228	NM_001270487	XLOC_008126	XLOC_008126	0	0	0	0	0	0	0	0	0	0	0	0	0	0	0	0	0	0	0	0	---	---	---	---	---	---
Krtap6-5	NM_130856	XLOC_008127	XLOC_008127	0	0	0	0	0	0	0	0	0	0	0	0	0	0	0	0	0	0	0	0	---	---	---	---	---	---
1110025L11Rik	NM_001276278	XLOC_008128	XLOC_008128	0	0	0	0	0	0	0	0	0	0	0	0	0	0	0	0	0	0	0	0	---	---	---	---	---	---
Krtap21-1	NM_028621	XLOC_008129	XLOC_008129	0	0	0	0	0	0	0	0	0	0	0	0	0	0	0	0	0	0	0	0	---	---	---	---	---	---
Krtap6-2	NM_010673	XLOC_008130	XLOC_008130	0	0	0	0	0	0	0	0	0	0	0	0	0	0	0	0	0	0	0	0	---	---	---	---	---	---
Krtap7-1	NM_027771	XLOC_008132	XLOC_008132	0	0	0	0	0	0	0	0	0	0	0	0	0	0	0	0	0	0	0	0	---	---	---	---	---	---
Krtap11-1	NM_001113406	XLOC_008133	XLOC_008133	0	0	0	0	0	0	0	0	0	0	0	0	0	0	0	0	0	0	0	0	---	---	---	---	---	---
1810053B23Rik	NR_040491	XLOC_008153	XLOC_008153	0	0	0	0	0	0	0	0	0	0	0	0	0	0	0	0	0	0	0	0	---	---	---	---	---	---
1700029J03Rik	NR_040494	XLOC_008154	XLOC_008154	0	0	0	0	0	0	0	0	0	0	0	0	0	0	0	0	0	0	0	0	---	---	---	---	---	---
Itgb2l	NM_008405	XLOC_008167	XLOC_008167	0	0	0	0	0	0	0	0	0	0	0	0	0	0	0	0	0	0	0	0	---	---	---	---	---	---
Tcp10a	NR_046291	XLOC_008195	XLOC_008195	0	0	0	0	0	0	0	0	0	0	0	0	0	0	0	0	0	0	0	0	---	---	---	---	---	---
Ccr6	NM_009835	XLOC_008199	XLOC_008199	0	0	0	0	0	0	0	0	0	0	0	0	0	0	0	0	0	0	0	0	---	---	---	---	---	---
C030013G03Rik	NR_077217	XLOC_008213	XLOC_008213	0	0	0	0	0	0	0	0	0	0	0	0	0	0	0	0	0	0	0	0	---	---	---	---	---	---
Slc22a2	NM_013667	XLOC_008214	XLOC_008214	0	0	0	0	0	0	0	0	0	0	0	0	0	0	0	0	0	0	0	0	---	---	---	---	---	---
Snora20	NR_028479	XLOC_008218	XLOC_008218	0	0	0	0	0	0	0	0	0	0	0	0	0	0	0	0	0	0	0	0	---	---	---	---	---	---
Gm10512	NR_033458	XLOC_008221	XLOC_008221	0	0	0	0	0	0	0	0	0	0	0	0	0	0	0	0	0	0	0	0	---	---	---	---	---	---
Smok2a	NM_013741	XLOC_008222	XLOC_008222	0	0	0	0	0	0	0	0	0	0	0	0	0	0	0	0	0	0	0	0	---	---	---	---	---	---
Smok2b	NM_001167913	XLOC_008223	XLOC_008223	0	0	0	0	0	0	0	0	0	0	0	0	0	0	0	0	0	0	0	0	---	---	---	---	---	---
Mir99b	NR_029536	XLOC_008242	XLOC_008242	0	0	0	0	0	0	0	0	0	0	0	0	0	0	0	0	0	0	0	0	---	---	---	---	---	---
Mirlet7e	NR_029730	XLOC_008243	XLOC_008243	0	0	0	0	0	0	0	0	0	0	0	0	0	0	0	0	0	0	0	0	---	---	---	---	---	---
Mir125a	NR_029539	XLOC_008244	XLOC_008244	0	0	0	0	0	0	0	0	0	0	0	0	0	0	0	0	0	0	0	0	---	---	---	---	---	---
Fpr3	NM_008042	XLOC_008247	XLOC_008247	0	0	0	0	0	0	0	0	0	0	0	0	0	0	0	0	0	0	0	0	---	---	---	---	---	---
Fpr-rs4	NM_008041	XLOC_008248	XLOC_008248	0	0	0	0	0	0	0	0	0	0	0	0	0	0	0	0	0	0	0	0	---	---	---	---	---	---
Vmn2r124	NM_001271883	XLOC_008249	XLOC_008249	0	0	0	0	0	0	0	0	0	0	0	0	0	0	0	0	0	0	0	0	---	---	---	---	---	---
Vmn2r91	NM_001104540	XLOC_008250	XLOC_008250	0	0	0	0	0	0	0	0	0	0	0	0	0	0	0	0	0	0	0	0	---	---	---	---	---	---
Vmn2r92	NM_001104541	XLOC_008251	XLOC_008251	0	0	0	0	0	0	0	0	0	0	0	0	0	0	0	0	0	0	0	0	---	---	---	---	---	---
Vmn2r93	NM_001104542	XLOC_008252	XLOC_008252	0	0	0	0	0	0	0	0	0	0	0	0	0	0	0	0	0	0	0	0	---	---	---	---	---	---
Vmn2r95	NM_001102581	XLOC_008253	XLOC_008253	0	0	0	0	0	0	0	0	0	0	0	0	0	0	0	0	0	0	0	0	---	---	---	---	---	---
Vmn2r96	NM_001104547	XLOC_008254	XLOC_008254	0	0	0	0	0	0	0	0	0	0	0	0	0	0	0	0	0	0	0	0	---	---	---	---	---	---
Vmn2r97	NM_001104549	XLOC_008255	XLOC_008255	0	0	0	0	0	0	0	0	0	0	0	0	0	0	0	0	0	0	0	0	---	---	---	---	---	---
Vmn2r98	NM_001104550	XLOC_008256	XLOC_008256	0	0	0	0	0	0	0	0	0	0	0	0	0	0	0	0	0	0	0	0	---	---	---	---	---	---
Vmn2r99	NM_001104551	XLOC_008257	XLOC_008257	0	0	0	0	0	0	0	0	0	0	0	0	0	0	0	0	0	0	0	0	---	---	---	---	---	---
Vmn2r100	NM_001104562	XLOC_008258	XLOC_008258	0	0	0	0	0	0	0	0	0	0	0	0	0	0	0	0	0	0	0	0	---	---	---	---	---	---
Vmn2r101	NM_001104563	XLOC_008259	XLOC_008259	0	0	0	0	0	0	0	0	0	0	0	0	0	0	0	0	0	0	0	0	---	---	---	---	---	---
Vmn2r102	NM_001104564	XLOC_008260	XLOC_008260	0	0	0	0	0	0	0	0	0	0	0	0	0	0	0	0	0	0	0	0	---	---	---	---	---	---
Vmn2r103	NM_001104565	XLOC_008261	XLOC_008261	0	0	0	0	0	0	0	0	0	0	0	0	0	0	0	0	0	0	0	0	---	---	---	---	---	---
Vmn2r107	NM_001104569	XLOC_008262	XLOC_008262	0	0	0	0	0	0	0	0	0	0	0	0	0	0	0	0	0	0	0	0	---	---	---	---	---	---
Vmn1r224	NM_001166735	XLOC_008263	XLOC_008263	0	0	0	0	0	0	0	0	0	0	0	0	0	0	0	0	0	0	0	0	---	---	---	---	---	---
Vmn1r225	NM_134194	XLOC_008264	XLOC_008264	0	0	0	0	0	0	0	0	0	0	0	0	0	0	0	0	0	0	0	0	---	---	---	---	---	---
Vmn1r226	NM_134191	XLOC_008265	XLOC_008265	0	0	0	0	0	0	0	0	0	0	0	0	0	0	0	0	0	0	0	0	---	---	---	---	---	---
Vmn1r227	NM_134195	XLOC_008266	XLOC_008266	0	0	0	0	0	0	0	0	0	0	0	0	0	0	0	0	0	0	0	0	---	---	---	---	---	---
Vmn1r229	NM_134190	XLOC_008267	XLOC_008267	0	0	0	0	0	0	0	0	0	0	0	0	0	0	0	0	0	0	0	0	---	---	---	---	---	---
Vmn1r230	NM_134197	XLOC_008268	XLOC_008268	0	0	0	0	0	0	0	0	0	0	0	0	0	0	0	0	0	0	0	0	---	---	---	---	---	---
Vmn1r234	NM_134198	XLOC_008271	XLOC_008271	0	0	0	0	0	0	0	0	0	0	0	0	0	0	0	0	0	0	0	0	---	---	---	---	---	---
Vmn1r235	NM_134199	XLOC_008272	XLOC_008272	0	0	0	0	0	0	0	0	0	0	0	0	0	0	0	0	0	0	0	0	---	---	---	---	---	---
Vmn1r236	NM_134201	XLOC_008273	XLOC_008273	0	0	0	0	0	0	0	0	0	0	0	0	0	0	0	0	0	0	0	0	---	---	---	---	---	---
Vmn1r237	NM_134200	XLOC_008274	XLOC_008274	0	0	0	0	0	0	0	0	0	0	0	0	0	0	0	0	0	0	0	0	---	---	---	---	---	---
Vmn2r112	NM_001104575	XLOC_008288	XLOC_008288	0	0	0	0	0	0	0	0	0	0	0	0	0	0	0	0	0	0	0	0	---	---	---	---	---	---
Vmn2r113	NM_001104578	XLOC_008289	XLOC_008289	0	0	0	0	0	0	0	0	0	0	0	0	0	0	0	0	0	0	0	0	---	---	---	---	---	---
Vmn2r115	NM_001104579	XLOC_008291	XLOC_008291	0	0	0	0	0	0	0	0	0	0	0	0	0	0	0	0	0	0	0	0	---	---	---	---	---	---
Vmn2r116	NM_001104580	XLOC_008292	XLOC_008292	0	0	0	0	0	0	0	0	0	0	0	0	0	0	0	0	0	0	0	0	---	---	---	---	---	---
Dcpp1	NM_019910	XLOC_008302	XLOC_008302	0	0	0	0	0	0	0	0	0	0	0	0	0	0	0	0	0	0	0	0	---	---	---	---	---	---
Dcpp2	NM_001039238	XLOC_008303	XLOC_008303	0	0	0	0	0	0	0	0	0	0	0	0	0	0	0	0	0	0	0	0	---	---	---	---	---	---
Dcpp3	NM_001077633	XLOC_008304	XLOC_008304	0	0	0	0	0	0	0	0	0	0	0	0	0	0	0	0	0	0	0	0	---	---	---	---	---	---
Sbp	NM_011321	XLOC_008305	XLOC_008305	0	0	0	0	0	0	0	0	0	0	0	0	0	0	0	0	0	0	0	0	---	---	---	---	---	---
Prss34	NM_178372	XLOC_008337	XLOC_008337	0	0	0	0	0	0	0	0	0	0	0	0	0	0	0	0	0	0	0	0	---	---	---	---	---	---
Prss28	NM_053259	XLOC_008338	XLOC_008338	0	0	0	0	0	0	0	0	0	0	0	0	0	0	0	0	0	0	0	0	---	---	---	---	---	---
Prss29	NM_053260	XLOC_008339	XLOC_008339	0	0	0	0	0	0	0	0	0	0	0	0	0	0	0	0	0	0	0	0	---	---	---	---	---	---
Tpsb2	NM_010781	XLOC_008340	XLOC_008340	0	0	0	0	0	0	0	0	0	0	0	0	0	0	0	0	0	0	0	0	---	---	---	---	---	---
1810013A23Rik	NR_045427	XLOC_008378	XLOC_008378	0	0	0	0	0	0	0	0	0	0	0	0	0	0	0	0	0	0	0	0	---	---	---	---	---	---
Clpsl2	NM_001034871	XLOC_008382	XLOC_008382	0	0	0	0	0	0	0	0	0	0	0	0	0	0	0	0	0	0	0	0	---	---	---	---	---	---
1700030A11Rik	NR_045457	XLOC_008388	XLOC_008388	0	0	0	0	0	0	0	0	0	0	0	0	0	0	0	0	0	0	0	0	---	---	---	---	---	---
Olfr55	NM_010998	XLOC_008422	XLOC_008422	0	0	0	0	0	0	0	0	0	0	0	0	0	0	0	0	0	0	0	0	---	---	---	---	---	---
Olfr239	NM_207175	XLOC_008423	XLOC_008423	0	0	0	0	0	0	0	0	0	0	0	0	0	0	0	0	0	0	0	0	---	---	---	---	---	---
Olfr63	NM_146937	XLOC_008424	XLOC_008424	0	0	0	0	0	0	0	0	0	0	0	0	0	0	0	0	0	0	0	0	---	---	---	---	---	---
H2-Ob	NM_010389	XLOC_008451	XLOC_008451	0	0	0	0	0	0	0	0	0	0	0	0	0	0	0	0	0	0	0	0	---	---	---	---	---	---
Btnl2	NM_079835	XLOC_008455	XLOC_008455	0	0	0	0	0	0	0	0	0	0	0	0	0	0	0	0	0	0	0	0	---	---	---	---	---	---
Ly6g5c	NM_148947	XLOC_008483	XLOC_008483	0	0	0	0	0	0	0	0	0	0	0	0	0	0	0	0	0	0	0	0	---	---	---	---	---	---
4833427F10Rik	NR_045459	XLOC_008504	XLOC_008504	0	0	0	0	0	0	0	0	0	0	0	0	0	0	0	0	0	0	0	0	---	---	---	---	---	---
Mir1894	NR_035445	XLOC_008512	XLOC_008512	0	0	0	0	0	0	0	0	0	0	0	0	0	0	0	0	0	0	0	0	---	---	---	---	---	---
Gm6623	NR_033619	XLOC_008518	XLOC_008518	0	0	0	0	0	0	0	0	0	0	0	0	0	0	0	0	0	0	0	0	---	---	---	---	---	---
H2-M10.5	NM_177637	XLOC_008520	XLOC_008520	0	0	0	0	0	0	0	0	0	0	0	0	0	0	0	0	0	0	0	0	---	---	---	---	---	---
1700031A10Rik	NR_045439	XLOC_008525	XLOC_008525	0	0	0	0	0	0	0	0	0	0	0	0	0	0	0	0	0	0	0	0	---	---	---	---	---	---
Olfr96	NM_146514	XLOC_008531	XLOC_008531	0	0	0	0	0	0	0	0	0	0	0	0	0	0	0	0	0	0	0	0	---	---	---	---	---	---
Olfr107	NM_146511	XLOC_008533	XLOC_008533	0	0	0	0	0	0	0	0	0	0	0	0	0	0	0	0	0	0	0	0	---	---	---	---	---	---
Olfr108	NM_146465	XLOC_008534	XLOC_008534	0	0	0	0	0	0	0	0	0	0	0	0	0	0	0	0	0	0	0	0	---	---	---	---	---	---
Olfr109	NM_146835	XLOC_008535	XLOC_008535	0	0	0	0	0	0	0	0	0	0	0	0	0	0	0	0	0	0	0	0	---	---	---	---	---	---
Olfr110	NM_146328	XLOC_008536	XLOC_008536	0	0	0	0	0	0	0	0	0	0	0	0	0	0	0	0	0	0	0	0	---	---	---	---	---	---
Olfr111	NM_001005485	XLOC_008537	XLOC_008537	0	0	0	0	0	0	0	0	0	0	0	0	0	0	0	0	0	0	0	0	---	---	---	---	---	---
Olfr118	NM_213721	XLOC_008538	XLOC_008538	0	0	0	0	0	0	0	0	0	0	0	0	0	0	0	0	0	0	0	0	---	---	---	---	---	---
Olfr119	NM_001011830	XLOC_008539	XLOC_008539	0	0	0	0	0	0	0	0	0	0	0	0	0	0	0	0	0	0	0	0	---	---	---	---	---	---
Olfr120	NM_146631	XLOC_008540	XLOC_008540	0	0	0	0	0	0	0	0	0	0	0	0	0	0	0	0	0	0	0	0	---	---	---	---	---	---
Olfr122	NM_146288	XLOC_008542	XLOC_008542	0	0	0	0	0	0	0	0	0	0	0	0	0	0	0	0	0	0	0	0	---	---	---	---	---	---
Olfr123	NM_146630	XLOC_008543	XLOC_008543	0	0	0	0	0	0	0	0	0	0	0	0	0	0	0	0	0	0	0	0	---	---	---	---	---	---
Olfr124	NM_147062	XLOC_008544	XLOC_008544	0	0	0	0	0	0	0	0	0	0	0	0	0	0	0	0	0	0	0	0	---	---	---	---	---	---
Olfr125	NM_146290	XLOC_008545	XLOC_008545	0	0	0	0	0	0	0	0	0	0	0	0	0	0	0	0	0	0	0	0	---	---	---	---	---	---
Olfr126	NM_146890	XLOC_008546	XLOC_008546	0	0	0	0	0	0	0	0	0	0	0	0	0	0	0	0	0	0	0	0	---	---	---	---	---	---
Olfr127	NM_146377	XLOC_008547	XLOC_008547	0	0	0	0	0	0	0	0	0	0	0	0	0	0	0	0	0	0	0	0	---	---	---	---	---	---
Olfr128	NM_206816	XLOC_008548	XLOC_008548	0	0	0	0	0	0	0	0	0	0	0	0	0	0	0	0	0	0	0	0	---	---	---	---	---	---
Olfr130	NM_146487	XLOC_008549	XLOC_008549	0	0	0	0	0	0	0	0	0	0	0	0	0	0	0	0	0	0	0	0	---	---	---	---	---	---
Olfr133	NM_146831	XLOC_008550	XLOC_008550	0	0	0	0	0	0	0	0	0	0	0	0	0	0	0	0	0	0	0	0	---	---	---	---	---	---
Olfr134	NM_146832	XLOC_008551	XLOC_008551	0	0	0	0	0	0	0	0	0	0	0	0	0	0	0	0	0	0	0	0	---	---	---	---	---	---
Olfr135	NM_146332	XLOC_008552	XLOC_008552	0	0	0	0	0	0	0	0	0	0	0	0	0	0	0	0	0	0	0	0	---	---	---	---	---	---
Olfr138	NM_130868	XLOC_008553	XLOC_008553	0	0	0	0	0	0	0	0	0	0	0	0	0	0	0	0	0	0	0	0	---	---	---	---	---	---
Olfr136	NM_146807	XLOC_008554	XLOC_008554	0	0	0	0	0	0	0	0	0	0	0	0	0	0	0	0	0	0	0	0	---	---	---	---	---	---
Gm20410	NM_001177585	XLOC_008555	XLOC_008555	0	0	0	0	0	0	0	0	0	0	0	0	0	0	0	0	0	0	0	0	---	---	---	---	---	---
Gm20516	NM_001177586	XLOC_008556	XLOC_008556	0	0	0	0	0	0	0	0	0	0	0	0	0	0	0	0	0	0	0	0	---	---	---	---	---	---
Gm21947	NM_001256050	XLOC_008557	XLOC_008557	0	0	0	0	0	0	0	0	0	0	0	0	0	0	0	0	0	0	0	0	---	---	---	---	---	---
Gm20579	NM_001244763	XLOC_008558	XLOC_008558	0	0	0	0	0	0	0	0	0	0	0	0	0	0	0	0	0	0	0	0	---	---	---	---	---	---
Gm4345	NM_001255977	XLOC_008559	XLOC_008559	0	0	0	0	0	0	0	0	0	0	0	0	0	0	0	0	0	0	0	0	---	---	---	---	---	---
Gm9041	NM_001244651	XLOC_008560	XLOC_008560	0	0	0	0	0	0	0	0	0	0	0	0	0	0	0	0	0	0	0	0	---	---	---	---	---	---
Gm21946	NM_001256051	XLOC_008562	XLOC_008562	0	0	0	0	0	0	0	0	0	0	0	0	0	0	0	0	0	0	0	0	---	---	---	---	---	---
Gm5494	NM_001177529	XLOC_008564	XLOC_008564	0	0	0	0	0	0	0	0	0	0	0	0	0	0	0	0	0	0	0	0	---	---	---	---	---	---
Gm21945	NM_001251916	XLOC_008566	XLOC_008566	0	0	0	0	0	0	0	0	0	0	0	0	0	0	0	0	0	0	0	0	---	---	---	---	---	---
Gm6084	NM_001038500	XLOC_008567	XLOC_008567	0	0	0	0	0	0	0	0	0	0	0	0	0	0	0	0	0	0	0	0	---	---	---	---	---	---
Mir693	NR_030466	XLOC_008588	XLOC_008588	0	0	0	0	0	0	0	0	0	0	0	0	0	0	0	0	0	0	0	0	---	---	---	---	---	---
1700067P10Rik	NM_026625	XLOC_008613	XLOC_008613	0	0	0	0	0	0	0	0	0	0	0	0	0	0	0	0	0	0	0	0	---	---	---	---	---	---
Trem1	NM_021406	XLOC_008614	XLOC_008614	0	0	0	0	0	0	0	0	0	0	0	0	0	0	0	0	0	0	0	0	---	---	---	---	---	---
Trem3	NM_021407	XLOC_008615	XLOC_008615	0	0	0	0	0	0	0	0	0	0	0	0	0	0	0	0	0	0	0	0	---	---	---	---	---	---
B430306N03Rik	NM_177083	XLOC_008618	XLOC_008618	0	0	0	0	0	0	0	0	0	0	0	0	0	0	0	0	0	0	0	0	---	---	---	---	---	---
Trem2	NM_031254	XLOC_008619	XLOC_008619	0	0	0	0	0	0	0	0	0	0	0	0	0	0	0	0	0	0	0	0	---	---	---	---	---	---
Treml1	NM_027763	XLOC_008620	XLOC_008620	0	0	0	0	0	0	0	0	0	0	0	0	0	0	0	0	0	0	0	0	---	---	---	---	---	---
Mir669a-1 Mir669a-11 Mir669p-1	NR_035408 NR_037257 TCONS_00011394	XLOC_008627	XLOC_008627	0	0	0	0	0	0	0	0	0	0	0	0	0	0	0	0	0	0	0	0	---	---	---	---	---	---
Mir7b	NR_029827	XLOC_008644	XLOC_008644	0	0	0	0	0	0	0	0	0	0	0	0	0	0	0	0	0	0	0	0	---	---	---	---	---	---
Emr1	NM_010130	XLOC_008663	XLOC_008663	0	0	0	0	0	0	0	0	0	0	0	0	0	0	0	0	0	0	0	0	---	---	---	---	---	---
Mir466g	NR_030569	XLOC_020715	XLOC_008665	0	0	0	0	0	0	0	0	0	0	0	0	0	0	0	0	0	0	0	0	---	---	---	---	---	---
Snord92	NR_028556	XLOC_008683	XLOC_008683	0	0	0	0	0	0	0	0	0	0	0	0	0	0	0	0	0	0	0	0	---	---	---	---	---	---
Snord53	NR_028551	XLOC_008684	XLOC_008684	0	0	0	0	0	0	0	0	0	0	0	0	0	0	0	0	0	0	0	0	---	---	---	---	---	---
Snord53	NR_028551	XLOC_008684	XLOC_008685	0	0	0	0	0	0	0	0	0	0	0	0	0	0	0	0	0	0	0	0	---	---	---	---	---	---
Gm4710	NR_033456	XLOC_008699	XLOC_008699	0	0	0	0	0	0	0	0	0	0	0	0	0	0	0	0	0	0	0	0	---	---	---	---	---	---
4933400B14Rik	NR_045432	XLOC_008739	XLOC_008739	0	0	0	0	0	0	0	0	0	0	0	0	0	0	0	0	0	0	0	0	---	---	---	---	---	---
Gm4719	NR_045952	XLOC_008740	XLOC_008740	0	0	0	0	0	0	0	0	0	0	0	0	0	0	0	0	0	0	0	0	---	---	---	---	---	---
4930548J01Rik	NR_045462	XLOC_008749	XLOC_008749	0	0	0	0	0	0	0	0	0	0	0	0	0	0	0	0	0	0	0	0	---	---	---	---	---	---
Gm8363	NR_073378	XLOC_008752	XLOC_008752	0	0	0	0	0	0	0	0	0	0	0	0	0	0	0	0	0	0	0	0	---	---	---	---	---	---
Mir692-1	NR_030465	XLOC_008759	XLOC_008759	0	0	0	0	0	0	0	0	0	0	0	0	0	0	0	0	0	0	0	0	---	---	---	---	---	---
Gm1604b	NM_001033442	XLOC_008193	XLOC_008765	0	0	0	0	0	0	0	0	0	0	0	0	0	0	0	0	0	0	0	0	---	---	---	---	---	---
4930452A19Rik	NR_045433	XLOC_008771	XLOC_008771	0	0	0	0	0	0	0	0	0	0	0	0	0	0	0	0	0	0	0	0	---	---	---	---	---	---
Mas1	NM_008552	XLOC_008779	XLOC_008779	0	0	0	0	0	0	0	0	0	0	0	0	0	0	0	0	0	0	0	0	---	---	---	---	---	---
Gpr31b	NM_001013832	XLOC_008785	XLOC_008785	0	0	0	0	0	0	0	0	0	0	0	0	0	0	0	0	0	0	0	0	---	---	---	---	---	---
Gm3448	NM_001123367	XLOC_008796	XLOC_008797	0	0	0	0	0	0	0	0	0	0	0	0	0	0	0	0	0	0	0	0	---	---	---	---	---	---
Gm10510	NR_033511	XLOC_008799	XLOC_008799	0	0	0	0	0	0	0	0	0	0	0	0	0	0	0	0	0	0	0	0	---	---	---	---	---	---
Fpr1	NM_013521	XLOC_008807	XLOC_008807	0	0	0	0	0	0	0	0	0	0	0	0	0	0	0	0	0	0	0	0	---	---	---	---	---	---
Vmn2r94	NM_001104543	XLOC_008808	XLOC_008808	0	0	0	0	0	0	0	0	0	0	0	0	0	0	0	0	0	0	0	0	---	---	---	---	---	---
Vmn2r104	NM_001104566	XLOC_008809	XLOC_008809	0	0	0	0	0	0	0	0	0	0	0	0	0	0	0	0	0	0	0	0	---	---	---	---	---	---
Fpr-rs6	NM_177316	XLOC_008810	XLOC_008810	0	0	0	0	0	0	0	0	0	0	0	0	0	0	0	0	0	0	0	0	---	---	---	---	---	---
Vmn2r105	NM_001104567	XLOC_008811	XLOC_008811	0	0	0	0	0	0	0	0	0	0	0	0	0	0	0	0	0	0	0	0	---	---	---	---	---	---
Vmn2r106	NM_001104568	XLOC_008812	XLOC_008812	0	0	0	0	0	0	0	0	0	0	0	0	0	0	0	0	0	0	0	0	---	---	---	---	---	---
Vmn2r108	NM_001104570	XLOC_008813	XLOC_008813	0	0	0	0	0	0	0	0	0	0	0	0	0	0	0	0	0	0	0	0	---	---	---	---	---	---
Vmn2r109	NM_001104571	XLOC_008814	XLOC_008814	0	0	0	0	0	0	0	0	0	0	0	0	0	0	0	0	0	0	0	0	---	---	---	---	---	---
Vmn2r110	NM_001104572	XLOC_008815	XLOC_008815	0	0	0	0	0	0	0	0	0	0	0	0	0	0	0	0	0	0	0	0	---	---	---	---	---	---
Fpr-rs3	NM_008040	XLOC_008816	XLOC_008816	0	0	0	0	0	0	0	0	0	0	0	0	0	0	0	0	0	0	0	0	---	---	---	---	---	---
Vmn1r228	NM_134192	XLOC_008817	XLOC_008817	0	0	0	0	0	0	0	0	0	0	0	0	0	0	0	0	0	0	0	0	---	---	---	---	---	---
Vmn1r231	NM_134196	XLOC_008818	XLOC_008818	0	0	0	0	0	0	0	0	0	0	0	0	0	0	0	0	0	0	0	0	---	---	---	---	---	---
Vmn1r232	NM_134193	XLOC_008819	XLOC_008819	0	0	0	0	0	0	0	0	0	0	0	0	0	0	0	0	0	0	0	0	---	---	---	---	---	---
Vmn2r111	NM_001104573	XLOC_008827	XLOC_008827	0	0	0	0	0	0	0	0	0	0	0	0	0	0	0	0	0	0	0	0	---	---	---	---	---	---
Vmn2r114	NM_001102584	XLOC_008831	XLOC_008831	0	0	0	0	0	0	0	0	0	0	0	0	0	0	0	0	0	0	0	0	---	---	---	---	---	---
Vmn2r117	NM_001104581	XLOC_008832	XLOC_008832	0	0	0	0	0	0	0	0	0	0	0	0	0	0	0	0	0	0	0	0	---	---	---	---	---	---
Sbpl	NM_001077421	XLOC_008846	XLOC_008846	0	0	0	0	0	0	0	0	0	0	0	0	0	0	0	0	0	0	0	0	---	---	---	---	---	---
Mir3083	NR_037244	XLOC_008912	XLOC_008912	0	0	0	0	0	0	0	0	0	0	0	0	0	0	0	0	0	0	0	0	---	---	---	---	---	---
Tff1	NM_009362	XLOC_008947	XLOC_008947	0	0	0	0	0	0	0	0	0	0	0	0	0	0	0	0	0	0	0	0	---	---	---	---	---	---
Pglyrp2	NR_073184	XLOC_008963	XLOC_008963	0	0	0	0	0	0	0	0	0	0	0	0	0	0	0	0	0	0	0	0	---	---	---	---	---	---
4921501E09Rik	NM_001009544	XLOC_008972	XLOC_008972	0	0	0	0	0	0	0	0	0	0	0	0	0	0	0	0	0	0	0	0	---	---	---	---	---	---
Gm4461	NM_001199062	XLOC_008974	XLOC_008974	0	0	0	0	0	0	0	0	0	0	0	0	0	0	0	0	0	0	0	0	---	---	---	---	---	---
Mir219-1	NR_029800	XLOC_008991	XLOC_008991	0	0	0	0	0	0	0	0	0	0	0	0	0	0	0	0	0	0	0	0	---	---	---	---	---	---
H2-Ea-ps	NM_010381	XLOC_008998	XLOC_008998	0	0	0	0	0	0	0	0	0	0	0	0	0	0	0	0	0	0	0	0	---	---	---	---	---	---
Btnl5	NR_004051	XLOC_009000	XLOC_009000	0	0	0	0	0	0	0	0	0	0	0	0	0	0	0	0	0	0	0	0	---	---	---	---	---	---
Btnl6	NM_030747	XLOC_009001	XLOC_009001	0	0	0	0	0	0	0	0	0	0	0	0	0	0	0	0	0	0	0	0	---	---	---	---	---	---
Snord52	NR_028527	XLOC_009013	XLOC_009013	0	0	0	0	0	0	0	0	0	0	0	0	0	0	0	0	0	0	0	0	---	---	---	---	---	---
Ly6g6f	NM_001163192	XLOC_009020	XLOC_009020	0	0	0	0	0	0	0	0	0	0	0	0	0	0	0	0	0	0	0	0	---	---	---	---	---	---
Tnf	NM_013693	XLOC_009027	XLOC_009027	0	0	0	0	0	0	0	0	0	0	0	0	0	0	0	0	0	0	0	0	---	---	---	---	---	---
Gm9573	NM_001244654	XLOC_009031	XLOC_009031	0	0	0	0	0	0	0	0	0	0	0	0	0	0	0	0	0	0	0	0	---	---	---	---	---	---
Mir877	NR_030608	XLOC_009041	XLOC_009041	0	0	0	0	0	0	0	0	0	0	0	0	0	0	0	0	0	0	0	0	---	---	---	---	---	---
H2-M10.2	NM_177923	XLOC_009055	XLOC_009055	0	0	0	0	0	0	0	0	0	0	0	0	0	0	0	0	0	0	0	0	---	---	---	---	---	---
H2-M10.1	NM_013544	XLOC_009056	XLOC_009056	0	0	0	0	0	0	0	0	0	0	0	0	0	0	0	0	0	0	0	0	---	---	---	---	---	---
H2-M10.3	NM_201608	XLOC_009057	XLOC_009057	0	0	0	0	0	0	0	0	0	0	0	0	0	0	0	0	0	0	0	0	---	---	---	---	---	---
H2-M10.4	NM_177634	XLOC_009058	XLOC_009058	0	0	0	0	0	0	0	0	0	0	0	0	0	0	0	0	0	0	0	0	---	---	---	---	---	---
H2-M9	NM_008205	XLOC_009059	XLOC_009059	0	0	0	0	0	0	0	0	0	0	0	0	0	0	0	0	0	0	0	0	---	---	---	---	---	---
H2-M1	NM_177636	XLOC_009060	XLOC_009060	0	0	0	0	0	0	0	0	0	0	0	0	0	0	0	0	0	0	0	0	---	---	---	---	---	---
Trim40	NM_001172168	XLOC_009062	XLOC_009062	0	0	0	0	0	0	0	0	0	0	0	0	0	0	0	0	0	0	0	0	---	---	---	---	---	---
Olfr91	NM_182714	XLOC_009069	XLOC_009069	0	0	0	0	0	0	0	0	0	0	0	0	0	0	0	0	0	0	0	0	---	---	---	---	---	---
Olfr92	NM_146456	XLOC_009070	XLOC_009070	0	0	0	0	0	0	0	0	0	0	0	0	0	0	0	0	0	0	0	0	---	---	---	---	---	---
Olfr94	NM_001011518	XLOC_009072	XLOC_009072	0	0	0	0	0	0	0	0	0	0	0	0	0	0	0	0	0	0	0	0	---	---	---	---	---	---
Olfr95	NM_146513	XLOC_009073	XLOC_009073	0	0	0	0	0	0	0	0	0	0	0	0	0	0	0	0	0	0	0	0	---	---	---	---	---	---
Olfr97	NM_146512	XLOC_009074	XLOC_009074	0	0	0	0	0	0	0	0	0	0	0	0	0	0	0	0	0	0	0	0	---	---	---	---	---	---
Olfr98	NM_146510	XLOC_009075	XLOC_009075	0	0	0	0	0	0	0	0	0	0	0	0	0	0	0	0	0	0	0	0	---	---	---	---	---	---
Olfr99	NM_146515	XLOC_009076	XLOC_009076	0	0	0	0	0	0	0	0	0	0	0	0	0	0	0	0	0	0	0	0	---	---	---	---	---	---
Olfr101	NM_146834	XLOC_009077	XLOC_009077	0	0	0	0	0	0	0	0	0	0	0	0	0	0	0	0	0	0	0	0	---	---	---	---	---	---
Olfr102	TCONS_00012012	XLOC_009078	XLOC_009078	0	0	0	0	0	0	0	0	0	0	0	0	0	0	0	0	0	0	0	0	---	---	---	---	---	---
Olfr103	NM_146833	XLOC_009079	XLOC_009079	0	0	0	0	0	0	0	0	0	0	0	0	0	0	0	0	0	0	0	0	---	---	---	---	---	---
H2-M2	NM_008204	XLOC_009080	XLOC_009080	0	0	0	0	0	0	0	0	0	0	0	0	0	0	0	0	0	0	0	0	---	---	---	---	---	---
Olfr112	NM_001013575	XLOC_009081	XLOC_009081	0	0	0	0	0	0	0	0	0	0	0	0	0	0	0	0	0	0	0	0	---	---	---	---	---	---
Olfr113	NM_146289	XLOC_009082	XLOC_009082	0	0	0	0	0	0	0	0	0	0	0	0	0	0	0	0	0	0	0	0	---	---	---	---	---	---
Olfr114	NM_146287	XLOC_009083	XLOC_009083	0	0	0	0	0	0	0	0	0	0	0	0	0	0	0	0	0	0	0	0	---	---	---	---	---	---
Olfr115	NM_001011753	XLOC_009084	XLOC_009084	0	0	0	0	0	0	0	0	0	0	0	0	0	0	0	0	0	0	0	0	---	---	---	---	---	---
Olfr116	NM_146632	XLOC_009085	XLOC_009085	0	0	0	0	0	0	0	0	0	0	0	0	0	0	0	0	0	0	0	0	---	---	---	---	---	---
Olfr117	NM_207155	XLOC_009086	XLOC_009086	0	0	0	0	0	0	0	0	0	0	0	0	0	0	0	0	0	0	0	0	---	---	---	---	---	---
Olfr761	NM_001011829	XLOC_009087	XLOC_009087	0	0	0	0	0	0	0	0	0	0	0	0	0	0	0	0	0	0	0	0	---	---	---	---	---	---
Olfr129	NM_146327	XLOC_009088	XLOC_009088	0	0	0	0	0	0	0	0	0	0	0	0	0	0	0	0	0	0	0	0	---	---	---	---	---	---
Olfr131	NM_146867	XLOC_009089	XLOC_009089	0	0	0	0	0	0	0	0	0	0	0	0	0	0	0	0	0	0	0	0	---	---	---	---	---	---
Olfr132	NM_001005481	XLOC_009090	XLOC_009090	0	0	0	0	0	0	0	0	0	0	0	0	0	0	0	0	0	0	0	0	---	---	---	---	---	---
Olfr137	NM_146488	XLOC_009091	XLOC_009091	0	0	0	0	0	0	0	0	0	0	0	0	0	0	0	0	0	0	0	0	---	---	---	---	---	---
Gm20408	NM_001177587	XLOC_009092	XLOC_009092	0	0	0	0	0	0	0	0	0	0	0	0	0	0	0	0	0	0	0	0	---	---	---	---	---	---
Gm20581	NM_001177582	XLOC_009093	XLOC_009093	0	0	0	0	0	0	0	0	0	0	0	0	0	0	0	0	0	0	0	0	---	---	---	---	---	---
Pgk2	NM_031190	XLOC_009094	XLOC_009094	0	0	0	0	0	0	0	0	0	0	0	0	0	0	0	0	0	0	0	0	---	---	---	---	---	---
Crisp3	NM_009639	XLOC_009095	XLOC_009095	0	0	0	0	0	0	0	0	0	0	0	0	0	0	0	0	0	0	0	0	---	---	---	---	---	---
4930564C03Rik	NM_029257	XLOC_009113	XLOC_009113	0	0	0	0	0	0	0	0	0	0	0	0	0	0	0	0	0	0	0	0	---	---	---	---	---	---
9830107B12Rik	NM_177824	XLOC_009154	XLOC_009154	0	0	0	0	0	0	0	0	0	0	0	0	0	0	0	0	0	0	0	0	---	---	---	---	---	---
1700008K24Rik	NR_038145	XLOC_009159	XLOC_009159	0	0	0	0	0	0	0	0	0	0	0	0	0	0	0	0	0	0	0	0	---	---	---	---	---	---
Gm17830	NR_033486	XLOC_009160	XLOC_009160	0	0	0	0	0	0	0	0	0	0	0	0	0	0	0	0	0	0	0	0	---	---	---	---	---	---
C330011F03Rik	NR_046166	XLOC_009165	XLOC_009165	0	0	0	0	0	0	0	0	0	0	0	0	0	0	0	0	0	0	0	0	---	---	---	---	---	---
1700025K24Rik	NR_045825	XLOC_009173	XLOC_009173	0	0	0	0	0	0	0	0	0	0	0	0	0	0	0	0	0	0	0	0	---	---	---	---	---	---
Acer1	NM_175731	XLOC_009200	XLOC_009200	0	0	0	0	0	0	0	0	0	0	0	0	0	0	0	0	0	0	0	0	---	---	---	---	---	---
Tnfsf14	NM_019418	XLOC_009210	XLOC_009210	0	0	0	0	0	0	0	0	0	0	0	0	0	0	0	0	0	0	0	0	---	---	---	---	---	---
Vmn2r120	NM_001104591	XLOC_009213	XLOC_009213	0	0	0	0	0	0	0	0	0	0	0	0	0	0	0	0	0	0	0	0	---	---	---	---	---	---
AU016765	NR_045899	XLOC_009219	XLOC_009219	0	0	0	0	0	0	0	0	0	0	0	0	0	0	0	0	0	0	0	0	---	---	---	---	---	---
Lrrc30	NM_001033340	XLOC_009232	XLOC_009232	0	0	0	0	0	0	0	0	0	0	0	0	0	0	0	0	0	0	0	0	---	---	---	---	---	---
4930429F11Rik	NR_033463	XLOC_009262	XLOC_009262	0	0	0	0	0	0	0	0	0	0	0	0	0	0	0	0	0	0	0	0	---	---	---	---	---	---
Gm10494	NR_033462	XLOC_009263	XLOC_009263	0	0	0	0	0	0	0	0	0	0	0	0	0	0	0	0	0	0	0	0	---	---	---	---	---	---
Lhcgr	NM_013582	XLOC_009298	XLOC_009298	0	0	0	0	0	0	0	0	0	0	0	0	0	0	0	0	0	0	0	0	---	---	---	---	---	---
Fshr	NM_013523	XLOC_009299	XLOC_009299	0	0	0	0	0	0	0	0	0	0	0	0	0	0	0	0	0	0	0	0	---	---	---	---	---	---
Lyzl1	NM_026092	XLOC_009306	XLOC_009306	0	0	0	0	0	0	0	0	0	0	0	0	0	0	0	0	0	0	0	0	---	---	---	---	---	---
Gm10556	NR_045881	XLOC_009310	XLOC_009310	0	0	0	0	0	0	0	0	0	0	0	0	0	0	0	0	0	0	0	0	---	---	---	---	---	---
4921524L21Rik	NM_027598	XLOC_009313	XLOC_009313	0	0	0	0	0	0	0	0	0	0	0	0	0	0	0	0	0	0	0	0	---	---	---	---	---	---
4930563E18Rik	NR_045379	XLOC_009321	XLOC_009321	0	0	0	0	0	0	0	0	0	0	0	0	0	0	0	0	0	0	0	0	---	---	---	---	---	---
Mir1b	NR_035413	XLOC_009323	XLOC_009323	0	0	0	0	0	0	0	0	0	0	0	0	0	0	0	0	0	0	0	0	---	---	---	---	---	---
Mir1948	NR_035471	XLOC_009331	XLOC_009331	0	0	0	0	0	0	0	0	0	0	0	0	0	0	0	0	0	0	0	0	---	---	---	---	---	---
8430422H06Rik	NR_045373	XLOC_009335	XLOC_009335	0	0	0	0	0	0	0	0	0	0	0	0	0	0	0	0	0	0	0	0	---	---	---	---	---	---
Dsg4	NM_181564	XLOC_009343	XLOC_009343	0	0	0	0	0	0	0	0	0	0	0	0	0	0	0	0	0	0	0	0	---	---	---	---	---	---
Dsg3	NM_030596	XLOC_009344	XLOC_009344	0	0	0	0	0	0	0	0	0	0	0	0	0	0	0	0	0	0	0	0	---	---	---	---	---	---
4930474G06Rik	NR_045398	XLOC_009362	XLOC_009362	0	0	0	0	0	0	0	0	0	0	0	0	0	0	0	0	0	0	0	0	---	---	---	---	---	---
Mir1949	NR_035472	XLOC_009390	XLOC_009390	0	0	0	0	0	0	0	0	0	0	0	0	0	0	0	0	0	0	0	0	---	---	---	---	---	---
Gm6756	NR_076393	XLOC_009412	XLOC_009412	0	0	0	0	0	0	0	0	0	0	0	0	0	0	0	0	0	0	0	0	---	---	---	---	---	---
Pabpc2	NM_011033	XLOC_009442	XLOC_009442	0	0	0	0	0	0	0	0	0	0	0	0	0	0	0	0	0	0	0	0	---	---	---	---	---	---
Scgb3a2	NM_054038	XLOC_009450	XLOC_009450	0	0	0	0	0	0	0	0	0	0	0	0	0	0	0	0	0	0	0	0	---	---	---	---	---	---
Spink14	NM_001039218	XLOC_009452	XLOC_009452	0	0	0	0	0	0	0	0	0	0	0	0	0	0	0	0	0	0	0	0	---	---	---	---	---	---
Spink6	NM_001013797	XLOC_009453	XLOC_009453	0	0	0	0	0	0	0	0	0	0	0	0	0	0	0	0	0	0	0	0	---	---	---	---	---	---
9130209A04Rik	NR_033453	XLOC_009466	XLOC_009466	0	0	0	0	0	0	0	0	0	0	0	0	0	0	0	0	0	0	0	0	---	---	---	---	---	---
1700044K03Rik	NR_033785	XLOC_009470	XLOC_009470	0	0	0	0	0	0	0	0	0	0	0	0	0	0	0	0	0	0	0	0	---	---	---	---	---	---
Fam170a	NM_001004061	XLOC_009474	XLOC_009474	0	0	0	0	0	0	0	0	0	0	0	0	0	0	0	0	0	0	0	0	---	---	---	---	---	---
Ftmt	NM_026286	XLOC_009476	XLOC_009476	0	0	0	0	0	0	0	0	0	0	0	0	0	0	0	0	0	0	0	0	---	---	---	---	---	---
1700034E13Rik	NM_030097	XLOC_009479	XLOC_009479	0	0	0	0	0	0	0	0	0	0	0	0	0	0	0	0	0	0	0	0	---	---	---	---	---	---
Gykl1	NM_010293	XLOC_009480	XLOC_009480	0	0	0	0	0	0	0	0	0	0	0	0	0	0	0	0	0	0	0	0	---	---	---	---	---	---
G630071F17Rik	NR_045401	XLOC_009509	XLOC_009509	0	0	0	0	0	0	0	0	0	0	0	0	0	0	0	0	0	0	0	0	---	---	---	---	---	---
Mir122a	NR_029600	XLOC_009530	XLOC_009530	0	0	0	0	0	0	0	0	0	0	0	0	0	0	0	0	0	0	0	0	---	---	---	---	---	---
Gm9926	NR_040528	XLOC_009537	XLOC_009537	0	0	0	0	0	0	0	0	0	0	0	0	0	0	0	0	0	0	0	0	---	---	---	---	---	---
Snord58b	NR_028552	XLOC_005952	XLOC_009563	0	0	0	0	0	0	0	0	0	0	0	0	0	0	0	0	0	0	0	0	---	---	---	---	---	---
Loxhd1	NM_172834	XLOC_009575	XLOC_009575	0	0	0	0	0	0	0	0	0	0	0	0	0	0	0	0	0	0	0	0	---	---	---	---	---	---
Mir5112	NR_039572	XLOC_009584	XLOC_009584	0	0	0	0	0	0	0	0	0	0	0	0	0	0	0	0	0	0	0	0	---	---	---	---	---	---
Vmn1r238	NM_001167539	XLOC_009595	XLOC_009595	0	0	0	0	0	0	0	0	0	0	0	0	0	0	0	0	0	0	0	0	---	---	---	---	---	---
Cetn1	NM_007593	XLOC_009608	XLOC_009608	0	0	0	0	0	0	0	0	0	0	0	0	0	0	0	0	0	0	0	0	---	---	---	---	---	---
Mir133a-1	NR_029547	XLOC_009613	XLOC_009613	0	0	0	0	0	0	0	0	0	0	0	0	0	0	0	0	0	0	0	0	---	---	---	---	---	---
Mir1a-2	NR_029781	XLOC_009614	XLOC_009614	0	0	0	0	0	0	0	0	0	0	0	0	0	0	0	0	0	0	0	0	---	---	---	---	---	---
Mir1901	NR_035447	XLOC_009616	XLOC_009616	0	0	0	0	0	0	0	0	0	0	0	0	0	0	0	0	0	0	0	0	---	---	---	---	---	---
4921533I20Rik	NR_033607	XLOC_009627	XLOC_009627	0	0	0	0	0	0	0	0	0	0	0	0	0	0	0	0	0	0	0	0	---	---	---	---	---	---
4930545E07Rik	NR_045374	XLOC_009628	XLOC_009628	0	0	0	0	0	0	0	0	0	0	0	0	0	0	0	0	0	0	0	0	---	---	---	---	---	---
Mir187	NR_029573	XLOC_009640	XLOC_009640	0	0	0	0	0	0	0	0	0	0	0	0	0	0	0	0	0	0	0	0	---	---	---	---	---	---
4930578E11Rik	NR_045391	XLOC_009645	XLOC_009645	0	0	0	0	0	0	0	0	0	0	0	0	0	0	0	0	0	0	0	0	---	---	---	---	---	---
Grxcr2	NM_001033426	XLOC_009704	XLOC_009704	0	0	0	0	0	0	0	0	0	0	0	0	0	0	0	0	0	0	0	0	---	---	---	---	---	---
Gm94	NM_001033280	XLOC_009713	XLOC_009713	0	0	0	0	0	0	0	0	0	0	0	0	0	0	0	0	0	0	0	0	---	---	---	---	---	---
Gm10267	NM_001165950	XLOC_009714	XLOC_009714	0	0	0	0	0	0	0	0	0	0	0	0	0	0	0	0	0	0	0	0	---	---	---	---	---	---
Spinkl	NM_183123	XLOC_009715	XLOC_009715	0	0	0	0	0	0	0	0	0	0	0	0	0	0	0	0	0	0	0	0	---	---	---	---	---	---
Spink11	NM_001048217	XLOC_009716	XLOC_009716	0	0	0	0	0	0	0	0	0	0	0	0	0	0	0	0	0	0	0	0	---	---	---	---	---	---
1700065O20Rik	NR_045386	XLOC_009730	XLOC_009730	0	0	0	0	0	0	0	0	0	0	0	0	0	0	0	0	0	0	0	0	---	---	---	---	---	---
Mir28	NR_029788	XLOC_009732	XLOC_009732	0	0	0	0	0	0	0	0	0	0	0	0	0	0	0	0	0	0	0	0	---	---	---	---	---	---
Mir467f	NR_035420	XLOC_009734	XLOC_009734	0	0	0	0	0	0	0	0	0	0	0	0	0	0	0	0	0	0	0	0	---	---	---	---	---	---
1700066O22Rik	NR_015541	XLOC_009741	XLOC_009741	0	0	0	0	0	0	0	0	0	0	0	0	0	0	0	0	0	0	0	0	---	---	---	---	---	---
2210409D07Rik	NR_045360	XLOC_009743	XLOC_009743	0	0	0	0	0	0	0	0	0	0	0	0	0	0	0	0	0	0	0	0	---	---	---	---	---	---
A530050N04Rik	NR_045419	XLOC_009756	XLOC_009756	0	0	0	0	0	0	0	0	0	0	0	0	0	0	0	0	0	0	0	0	---	---	---	---	---	---
Mir145	NR_029557	XLOC_009759	XLOC_009759	0	0	0	0	0	0	0	0	0	0	0	0	0	0	0	0	0	0	0	0	---	---	---	---	---	---
Mir143	NR_029601	XLOC_009760	XLOC_009760	0	0	0	0	0	0	0	0	0	0	0	0	0	0	0	0	0	0	0	0	---	---	---	---	---	---
Spink7	NM_001001803	XLOC_009767	XLOC_009767	0	0	0	0	0	0	0	0	0	0	0	0	0	0	0	0	0	0	0	0	---	---	---	---	---	---
Mir694	NR_030467	XLOC_009781	XLOC_009781	0	0	0	0	0	0	0	0	0	0	0	0	0	0	0	0	0	0	0	0	---	---	---	---	---	---
Mc2r	NM_008560	XLOC_009792	XLOC_009792	0	0	0	0	0	0	0	0	0	0	0	0	0	0	0	0	0	0	0	0	---	---	---	---	---	---
4930546C10Rik	NR_038051	XLOC_009793	XLOC_009793	0	0	0	0	0	0	0	0	0	0	0	0	0	0	0	0	0	0	0	0	---	---	---	---	---	---
1700120E14Rik	NR_045368	XLOC_009804	XLOC_009804	0	0	0	0	0	0	0	0	0	0	0	0	0	0	0	0	0	0	0	0	---	---	---	---	---	---
Scarna17	NR_028560	XLOC_009805	XLOC_009805	0	0	0	0	0	0	0	0	0	0	0	0	0	0	0	0	0	0	0	0	---	---	---	---	---	---
Gm2176	NR_028424	XLOC_009823	XLOC_009823	0	0	0	0	0	0	0	0	0	0	0	0	0	0	0	0	0	0	0	0	---	---	---	---	---	---
Mir5127	NR_039589	XLOC_009827	XLOC_009827	0	0	0	0	0	0	0	0	0	0	0	0	0	0	0	0	0	0	0	0	---	---	---	---	---	---
2210420H20Rik	NR_045389	XLOC_009830	XLOC_009830	0	0	0	0	0	0	0	0	0	0	0	0	0	0	0	0	0	0	0	0	---	---	---	---	---	---
4921531P14Rik	NR_045361	XLOC_009832	XLOC_009832	0	0	0	0	0	0	0	0	0	0	0	0	0	0	0	0	0	0	0	0	---	---	---	---	---	---
1700055N04Rik	NM_028545	XLOC_009847	XLOC_009847	0	0	0	0	0	0	0	0	0	0	0	0	0	0	0	0	0	0	0	0	---	---	---	---	---	---
Tbx10	NM_011533	XLOC_009850	XLOC_009850	0	0	0	0	0	0	0	0	0	0	0	0	0	0	0	0	0	0	0	0	---	---	---	---	---	---
Catsper1	NM_139301	XLOC_009878	XLOC_009878	0	0	0	0	0	0	0	0	0	0	0	0	0	0	0	0	0	0	0	0	---	---	---	---	---	---
Batf2	NM_028967	XLOC_009901	XLOC_009901	0	0	0	0	0	0	0	0	0	0	0	0	0	0	0	0	0	0	0	0	---	---	---	---	---	---
Mir194-2	NR_029830	XLOC_009905	XLOC_009905	0	0	0	0	0	0	0	0	0	0	0	0	0	0	0	0	0	0	0	0	---	---	---	---	---	---
Mir192	NR_029720	XLOC_009906	XLOC_009906	0	0	0	0	0	0	0	0	0	0	0	0	0	0	0	0	0	0	0	0	---	---	---	---	---	---
Snord118	NR_028566	XLOC_009923	XLOC_009923	0	0	0	0	0	0	0	0	0	0	0	0	0	0	0	0	0	0	0	0	---	---	---	---	---	---
Hrasls5	NM_025731	XLOC_009926	XLOC_009926	0	0	0	0	0	0	0	0	0	0	0	0	0	0	0	0	0	0	0	0	---	---	---	---	---	---
Ms4a4c	NM_029499	XLOC_009968	XLOC_009968	0	0	0	0	0	0	0	0	0	0	0	0	0	0	0	0	0	0	0	0	---	---	---	---	---	---
Ms4a4b	NM_021718	XLOC_009969	XLOC_009969	0	0	0	0	0	0	0	0	0	0	0	0	0	0	0	0	0	0	0	0	---	---	---	---	---	---
Gm8369	NM_001164202	XLOC_009971	XLOC_009971	0	0	0	0	0	0	0	0	0	0	0	0	0	0	0	0	0	0	0	0	---	---	---	---	---	---
Ms4a6b	NM_027209	XLOC_009972	XLOC_009972	0	0	0	0	0	0	0	0	0	0	0	0	0	0	0	0	0	0	0	0	---	---	---	---	---	---
Gm97	NM_001033283	XLOC_009974	XLOC_009974	0	0	0	0	0	0	0	0	0	0	0	0	0	0	0	0	0	0	0	0	---	---	---	---	---	---
Gif	NM_008118	XLOC_009975	XLOC_009975	0	0	0	0	0	0	0	0	0	0	0	0	0	0	0	0	0	0	0	0	---	---	---	---	---	---
Mir466f-1	NR_030566	XLOC_009980	XLOC_009980	0	0	0	0	0	0	0	0	0	0	0	0	0	0	0	0	0	0	0	0	---	---	---	---	---	---
Olfr1431	NM_146414	XLOC_009981	XLOC_009981	0	0	0	0	0	0	0	0	0	0	0	0	0	0	0	0	0	0	0	0	---	---	---	---	---	---
Olfr235	NM_146686	XLOC_009982	XLOC_009982	0	0	0	0	0	0	0	0	0	0	0	0	0	0	0	0	0	0	0	0	---	---	---	---	---	---
Olfr1433 Olfr1434	NM_146685 TCONS_00013271	XLOC_009983	XLOC_009983	0	0	0	0	0	0	0	0	0	0	0	0	0	0	0	0	0	0	0	0	---	---	---	---	---	---
Olfr1440	NM_146684	XLOC_009984	XLOC_009984	0	0	0	0	0	0	0	0	0	0	0	0	0	0	0	0	0	0	0	0	---	---	---	---	---	---
Olfr1441	NM_146683	XLOC_009985	XLOC_009985	0	0	0	0	0	0	0	0	0	0	0	0	0	0	0	0	0	0	0	0	---	---	---	---	---	---
Pfpl	NM_019540	XLOC_009986	XLOC_009986	0	0	0	0	0	0	0	0	0	0	0	0	0	0	0	0	0	0	0	0	---	---	---	---	---	---
Olfr1442	NM_146697	XLOC_009991	XLOC_009991	0	0	0	0	0	0	0	0	0	0	0	0	0	0	0	0	0	0	0	0	---	---	---	---	---	---
Olfr1443	NM_146698	XLOC_009992	XLOC_009992	0	0	0	0	0	0	0	0	0	0	0	0	0	0	0	0	0	0	0	0	---	---	---	---	---	---
Keg1	NM_029550	XLOC_009993	XLOC_009993	0	0	0	0	0	0	0	0	0	0	0	0	0	0	0	0	0	0	0	0	---	---	---	---	---	---
Olfr1444	NM_146702	XLOC_009995	XLOC_009995	0	0	0	0	0	0	0	0	0	0	0	0	0	0	0	0	0	0	0	0	---	---	---	---	---	---
Olfr1445	NM_146699	XLOC_009996	XLOC_009996	0	0	0	0	0	0	0	0	0	0	0	0	0	0	0	0	0	0	0	0	---	---	---	---	---	---
Olfr1449	NM_146303	XLOC_009998	XLOC_009998	0	0	0	0	0	0	0	0	0	0	0	0	0	0	0	0	0	0	0	0	---	---	---	---	---	---
Olfr1450	NM_146371	XLOC_009999	XLOC_009999	0	0	0	0	0	0	0	0	0	0	0	0	0	0	0	0	0	0	0	0	---	---	---	---	---	---
Olfr1451	NM_146705	XLOC_010000	XLOC_010000	0	0	0	0	0	0	0	0	0	0	0	0	0	0	0	0	0	0	0	0	---	---	---	---	---	---
Olfr1454	NM_146692	XLOC_010001	XLOC_010001	0	0	0	0	0	0	0	0	0	0	0	0	0	0	0	0	0	0	0	0	---	---	---	---	---	---
Olfr1461	NM_146302	XLOC_010002	XLOC_010002	0	0	0	0	0	0	0	0	0	0	0	0	0	0	0	0	0	0	0	0	---	---	---	---	---	---
Olfr1462	NM_146693	XLOC_010003	XLOC_010003	0	0	0	0	0	0	0	0	0	0	0	0	0	0	0	0	0	0	0	0	---	---	---	---	---	---
Olfr1463	NM_001011840	XLOC_010004	XLOC_010004	0	0	0	0	0	0	0	0	0	0	0	0	0	0	0	0	0	0	0	0	---	---	---	---	---	---
Olfr1466	NM_146694	XLOC_010005	XLOC_010005	0	0	0	0	0	0	0	0	0	0	0	0	0	0	0	0	0	0	0	0	---	---	---	---	---	---
Olfr1467	NM_146691	XLOC_010006	XLOC_010006	0	0	0	0	0	0	0	0	0	0	0	0	0	0	0	0	0	0	0	0	---	---	---	---	---	---
Olfr1469	NM_146695	XLOC_010007	XLOC_010007	0	0	0	0	0	0	0	0	0	0	0	0	0	0	0	0	0	0	0	0	---	---	---	---	---	---
Olfr1471	NM_207132	XLOC_010008	XLOC_010008	0	0	0	0	0	0	0	0	0	0	0	0	0	0	0	0	0	0	0	0	---	---	---	---	---	---
Olfr1474	NM_001011842	XLOC_010009	XLOC_010009	0	0	0	0	0	0	0	0	0	0	0	0	0	0	0	0	0	0	0	0	---	---	---	---	---	---
Olfr1477	NM_146696	XLOC_010010	XLOC_010010	0	0	0	0	0	0	0	0	0	0	0	0	0	0	0	0	0	0	0	0	---	---	---	---	---	---
Olfr1480	NM_207575	XLOC_010011	XLOC_010011	0	0	0	0	0	0	0	0	0	0	0	0	0	0	0	0	0	0	0	0	---	---	---	---	---	---
Olfr1484	NM_146291	XLOC_010012	XLOC_010012	0	0	0	0	0	0	0	0	0	0	0	0	0	0	0	0	0	0	0	0	---	---	---	---	---	---
Olfr1487	NM_146636	XLOC_010013	XLOC_010013	0	0	0	0	0	0	0	0	0	0	0	0	0	0	0	0	0	0	0	0	---	---	---	---	---	---
Olfr1489	NM_146635	XLOC_010014	XLOC_010014	0	0	0	0	0	0	0	0	0	0	0	0	0	0	0	0	0	0	0	0	---	---	---	---	---	---
Olfr1490	NM_001011832	XLOC_010015	XLOC_010015	0	0	0	0	0	0	0	0	0	0	0	0	0	0	0	0	0	0	0	0	---	---	---	---	---	---
Olfr1491	NM_146345	XLOC_010016	XLOC_010016	0	0	0	0	0	0	0	0	0	0	0	0	0	0	0	0	0	0	0	0	---	---	---	---	---	---
Olfr1494	NM_146990	XLOC_010017	XLOC_010017	0	0	0	0	0	0	0	0	0	0	0	0	0	0	0	0	0	0	0	0	---	---	---	---	---	---
Olfr1495	NM_146344	XLOC_010018	XLOC_010018	0	0	0	0	0	0	0	0	0	0	0	0	0	0	0	0	0	0	0	0	---	---	---	---	---	---
Olfr1496	NM_146989	XLOC_010019	XLOC_010019	0	0	0	0	0	0	0	0	0	0	0	0	0	0	0	0	0	0	0	0	---	---	---	---	---	---
Olfr1502	NM_146797	XLOC_010020	XLOC_010020	0	0	0	0	0	0	0	0	0	0	0	0	0	0	0	0	0	0	0	0	---	---	---	---	---	---
Olfr1505	NM_001011850	XLOC_010021	XLOC_010021	0	0	0	0	0	0	0	0	0	0	0	0	0	0	0	0	0	0	0	0	---	---	---	---	---	---
1500015L24Rik	NR_045817	XLOC_010032	XLOC_010032	0	0	0	0	0	0	0	0	0	0	0	0	0	0	0	0	0	0	0	0	---	---	---	---	---	---
Mir204	NR_029591	XLOC_010039	XLOC_010039	0	0	0	0	0	0	0	0	0	0	0	0	0	0	0	0	0	0	0	0	---	---	---	---	---	---
Mir1192	NR_035423	XLOC_010041	XLOC_010041	0	0	0	0	0	0	0	0	0	0	0	0	0	0	0	0	0	0	0	0	---	---	---	---	---	---
D930032P07Rik	NR_045330	XLOC_010055	XLOC_010055	0	0	0	0	0	0	0	0	0	0	0	0	0	0	0	0	0	0	0	0	---	---	---	---	---	---
Mir101b	NR_029778	XLOC_010062	XLOC_010062	0	0	0	0	0	0	0	0	0	0	0	0	0	0	0	0	0	0	0	0	---	---	---	---	---	---
Trpd52l3	NM_025741	XLOC_010069	XLOC_010069	0	0	0	0	0	0	0	0	0	0	0	0	0	0	0	0	0	0	0	0	---	---	---	---	---	---
A1cf	NM_001081074	XLOC_010073	XLOC_010073	0	0	0	0	0	0	0	0	0	0	0	0	0	0	0	0	0	0	0	0	---	---	---	---	---	---
Lipf	NM_026334	XLOC_010078	XLOC_010078	0	0	0	0	0	0	0	0	0	0	0	0	0	0	0	0	0	0	0	0	---	---	---	---	---	---
Cyp2c53-ps	NR_033614	XLOC_010112	XLOC_010112	0	0	0	0	0	0	0	0	0	0	0	0	0	0	0	0	0	0	0	0	---	---	---	---	---	---
Cyp2c37	NM_010001	XLOC_010115	XLOC_010115	0	0	0	0	0	0	0	0	0	0	0	0	0	0	0	0	0	0	0	0	---	---	---	---	---	---
Cyp2c50	NM_134144	XLOC_010116	XLOC_010116	0	0	0	0	0	0	0	0	0	0	0	0	0	0	0	0	0	0	0	0	---	---	---	---	---	---
E030044B06Rik	NR_045343	XLOC_010119	XLOC_010119	0	0	0	0	0	0	0	0	0	0	0	0	0	0	0	0	0	0	0	0	---	---	---	---	---	---
Mir146b	NR_030468	XLOC_010165	XLOC_010165	0	0	0	0	0	0	0	0	0	0	0	0	0	0	0	0	0	0	0	0	---	---	---	---	---	---
Ins1	NM_008386	XLOC_010185	XLOC_010185	0	0	0	0	0	0	0	0	0	0	0	0	0	0	0	0	0	0	0	0	---	---	---	---	---	---
1700054A03Rik	NR_045320	XLOC_010187	XLOC_010187	0	0	0	0	0	0	0	0	0	0	0	0	0	0	0	0	0	0	0	0	---	---	---	---	---	---
Tectb	NM_009348	XLOC_010196	XLOC_010196	0	0	0	0	0	0	0	0	0	0	0	0	0	0	0	0	0	0	0	0	---	---	---	---	---	---
4930449E18Rik	NR_045319	XLOC_010207	XLOC_010207	0	0	0	0	0	0	0	0	0	0	0	0	0	0	0	0	0	0	0	0	---	---	---	---	---	---
Gm10007	NR_040449	XLOC_010212	XLOC_010212	0	0	0	0	0	0	0	0	0	0	0	0	0	0	0	0	0	0	0	0	---	---	---	---	---	---
1810007D17Rik	NR_038136	XLOC_010214	XLOC_010214	0	0	0	0	0	0	0	0	0	0	0	0	0	0	0	0	0	0	0	0	---	---	---	---	---	---
1810018F18Rik	NR_038140	XLOC_010216	XLOC_010216	0	0	0	0	0	0	0	0	0	0	0	0	0	0	0	0	0	0	0	0	---	---	---	---	---	---
2700089I24Rik	NR_045308	XLOC_010223	XLOC_010223	0	0	0	0	0	0	0	0	0	0	0	0	0	0	0	0	0	0	0	0	---	---	---	---	---	---
1700030N03Rik	NR_045304	XLOC_010228	XLOC_010228	0	0	0	0	0	0	0	0	0	0	0	0	0	0	0	0	0	0	0	0	---	---	---	---	---	---
Slc22a26	NM_146232	XLOC_010327	XLOC_010327	0	0	0	0	0	0	0	0	0	0	0	0	0	0	0	0	0	0	0	0	---	---	---	---	---	---
Slc22a27	NM_134256	XLOC_010328	XLOC_010328	0	0	0	0	0	0	0	0	0	0	0	0	0	0	0	0	0	0	0	0	---	---	---	---	---	---
Slc22a28	NM_001013820	XLOC_010329	XLOC_010329	0	0	0	0	0	0	0	0	0	0	0	0	0	0	0	0	0	0	0	0	---	---	---	---	---	---
Slc22a29	NM_172776	XLOC_010330	XLOC_010330	0	0	0	0	0	0	0	0	0	0	0	0	0	0	0	0	0	0	0	0	---	---	---	---	---	---
Slc22a30	NM_177002	XLOC_010331	XLOC_010331	0	0	0	0	0	0	0	0	0	0	0	0	0	0	0	0	0	0	0	0	---	---	---	---	---	---
4930524O05Rik	NR_045316	XLOC_010356	XLOC_010356	0	0	0	0	0	0	0	0	0	0	0	0	0	0	0	0	0	0	0	0	---	---	---	---	---	---
Ms4a15	NM_001034898	XLOC_010365	XLOC_010365	0	0	0	0	0	0	0	0	0	0	0	0	0	0	0	0	0	0	0	0	---	---	---	---	---	---
Ms4a18	NM_001251849	XLOC_010366	XLOC_010366	0	0	0	0	0	0	0	0	0	0	0	0	0	0	0	0	0	0	0	0	---	---	---	---	---	---
AW112010	NM_001177351	XLOC_010367	XLOC_010367	0	0	0	0	0	0	0	0	0	0	0	0	0	0	0	0	0	0	0	0	---	---	---	---	---	---
Ms4a8a	NM_022430	XLOC_010368	XLOC_010368	0	0	0	0	0	0	0	0	0	0	0	0	0	0	0	0	0	0	0	0	---	---	---	---	---	---
1700017D01Rik	NM_027058	XLOC_010369	XLOC_010369	0	0	0	0	0	0	0	0	0	0	0	0	0	0	0	0	0	0	0	0	---	---	---	---	---	---
1700025F22Rik	NM_027074	XLOC_010370	XLOC_010370	0	0	0	0	0	0	0	0	0	0	0	0	0	0	0	0	0	0	0	0	---	---	---	---	---	---
Ms4a13	NM_198224	XLOC_010371	XLOC_010371	0	0	0	0	0	0	0	0	0	0	0	0	0	0	0	0	0	0	0	0	---	---	---	---	---	---
Ms4a1	NM_007641	XLOC_010372	XLOC_010372	0	0	0	0	0	0	0	0	0	0	0	0	0	0	0	0	0	0	0	0	---	---	---	---	---	---
Ms4a5	NM_183190	XLOC_010373	XLOC_010373	0	0	0	0	0	0	0	0	0	0	0	0	0	0	0	0	0	0	0	0	---	---	---	---	---	---
Ms4a3	NM_133246	XLOC_010377	XLOC_010377	0	0	0	0	0	0	0	0	0	0	0	0	0	0	0	0	0	0	0	0	---	---	---	---	---	---
Plac1l	NM_001037634	XLOC_010378	XLOC_010378	0	0	0	0	0	0	0	0	0	0	0	0	0	0	0	0	0	0	0	0	---	---	---	---	---	---
Oosp1	NM_133353	XLOC_010379	XLOC_010379	0	0	0	0	0	0	0	0	0	0	0	0	0	0	0	0	0	0	0	0	---	---	---	---	---	---
Olfr1418	NM_001011524	XLOC_010382	XLOC_010382	0	0	0	0	0	0	0	0	0	0	0	0	0	0	0	0	0	0	0	0	---	---	---	---	---	---
Olfr1419	NM_001011775	XLOC_010383	XLOC_010383	0	0	0	0	0	0	0	0	0	0	0	0	0	0	0	0	0	0	0	0	---	---	---	---	---	---
Olfr1423	NM_146680	XLOC_010384	XLOC_010384	0	0	0	0	0	0	0	0	0	0	0	0	0	0	0	0	0	0	0	0	---	---	---	---	---	---
Olfr1424	NM_146681	XLOC_010385	XLOC_010385	0	0	0	0	0	0	0	0	0	0	0	0	0	0	0	0	0	0	0	0	---	---	---	---	---	---
Olfr1426	NM_146809	XLOC_010387	XLOC_010387	0	0	0	0	0	0	0	0	0	0	0	0	0	0	0	0	0	0	0	0	---	---	---	---	---	---
Olfr1427	NM_146679	XLOC_010388	XLOC_010388	0	0	0	0	0	0	0	0	0	0	0	0	0	0	0	0	0	0	0	0	---	---	---	---	---	---
Olfr1428	NM_146678	XLOC_010389	XLOC_010389	0	0	0	0	0	0	0	0	0	0	0	0	0	0	0	0	0	0	0	0	---	---	---	---	---	---
Olfr76	NM_146682	XLOC_010390	XLOC_010390	0	0	0	0	0	0	0	0	0	0	0	0	0	0	0	0	0	0	0	0	---	---	---	---	---	---
Olfr262	NM_146688	XLOC_010391	XLOC_010391	0	0	0	0	0	0	0	0	0	0	0	0	0	0	0	0	0	0	0	0	---	---	---	---	---	---
Olfr1436	NM_146687	XLOC_010392	XLOC_010392	0	0	0	0	0	0	0	0	0	0	0	0	0	0	0	0	0	0	0	0	---	---	---	---	---	---
Olfr1437	NM_001011839	XLOC_010393	XLOC_010393	0	0	0	0	0	0	0	0	0	0	0	0	0	0	0	0	0	0	0	0	---	---	---	---	---	---
Olfr1446	NM_146704	XLOC_010397	XLOC_010397	0	0	0	0	0	0	0	0	0	0	0	0	0	0	0	0	0	0	0	0	---	---	---	---	---	---
Olfr1447	NM_146703	XLOC_010398	XLOC_010398	0	0	0	0	0	0	0	0	0	0	0	0	0	0	0	0	0	0	0	0	---	---	---	---	---	---
Olfr1448	NM_146701	XLOC_010399	XLOC_010399	0	0	0	0	0	0	0	0	0	0	0	0	0	0	0	0	0	0	0	0	---	---	---	---	---	---
Olfr1453	NM_146700	XLOC_010400	XLOC_010400	0	0	0	0	0	0	0	0	0	0	0	0	0	0	0	0	0	0	0	0	---	---	---	---	---	---
Olfr1457	NM_146575	XLOC_010401	XLOC_010401	0	0	0	0	0	0	0	0	0	0	0	0	0	0	0	0	0	0	0	0	---	---	---	---	---	---
Olfr1459	NM_146689	XLOC_010402	XLOC_010402	0	0	0	0	0	0	0	0	0	0	0	0	0	0	0	0	0	0	0	0	---	---	---	---	---	---
Olfr1465	NM_001011841	XLOC_010403	XLOC_010403	0	0	0	0	0	0	0	0	0	0	0	0	0	0	0	0	0	0	0	0	---	---	---	---	---	---
Olfr1472	NM_146690	XLOC_010404	XLOC_010404	0	0	0	0	0	0	0	0	0	0	0	0	0	0	0	0	0	0	0	0	---	---	---	---	---	---
Olfr1475	NM_146301	XLOC_010405	XLOC_010405	0	0	0	0	0	0	0	0	0	0	0	0	0	0	0	0	0	0	0	0	---	---	---	---	---	---
Olfr1497	NM_146741	XLOC_010406	XLOC_010406	0	0	0	0	0	0	0	0	0	0	0	0	0	0	0	0	0	0	0	0	---	---	---	---	---	---
Olfr1499	NM_146796	XLOC_010407	XLOC_010407	0	0	0	0	0	0	0	0	0	0	0	0	0	0	0	0	0	0	0	0	---	---	---	---	---	---
Olfr1500	NM_001011831	XLOC_010408	XLOC_010408	0	0	0	0	0	0	0	0	0	0	0	0	0	0	0	0	0	0	0	0	---	---	---	---	---	---
Olfr1501	NM_146633	XLOC_010409	XLOC_010409	0	0	0	0	0	0	0	0	0	0	0	0	0	0	0	0	0	0	0	0	---	---	---	---	---	---
Olfr1504	NM_146634	XLOC_010410	XLOC_010410	0	0	0	0	0	0	0	0	0	0	0	0	0	0	0	0	0	0	0	0	---	---	---	---	---	---
Rnu6	NR_003027	XLOC_010411	XLOC_010411	0	0	0	0	0	0	0	0	0	0	0	0	0	0	0	0	0	0	0	0	---	---	---	---	---	---
Foxd4	NM_008022	XLOC_010436	XLOC_010436	0	0	0	0	0	0	0	0	0	0	0	0	0	0	0	0	0	0	0	0	---	---	---	---	---	---
Snora19	NR_034047	XLOC_010438	XLOC_010438	0	0	0	0	0	0	0	0	0	0	0	0	0	0	0	0	0	0	0	0	---	---	---	---	---	---
8430431K14Rik	NR_002849	XLOC_010458	XLOC_010458	0	0	0	0	0	0	0	0	0	0	0	0	0	0	0	0	0	0	0	0	---	---	---	---	---	---
Mir107	NR_029783	XLOC_010472	XLOC_010472	0	0	0	0	0	0	0	0	0	0	0	0	0	0	0	0	0	0	0	0	---	---	---	---	---	---
Cyp2c67	NM_001024719	XLOC_010486	XLOC_010486	0	0	0	0	0	0	0	0	0	0	0	0	0	0	0	0	0	0	0	0	---	---	---	---	---	---
Cyp2c68	NM_001039555	XLOC_010487	XLOC_010487	0	0	0	0	0	0	0	0	0	0	0	0	0	0	0	0	0	0	0	0	---	---	---	---	---	---
Cyp2c40	NM_010004	XLOC_010488	XLOC_010488	0	0	0	0	0	0	0	0	0	0	0	0	0	0	0	0	0	0	0	0	---	---	---	---	---	---
Cyp2c54	NM_206537	XLOC_010490	XLOC_010490	0	0	0	0	0	0	0	0	0	0	0	0	0	0	0	0	0	0	0	0	---	---	---	---	---	---
Mir3085	NR_037246	XLOC_010510	XLOC_010510	0	0	0	0	0	0	0	0	0	0	0	0	0	0	0	0	0	0	0	0	---	---	---	---	---	---
4933429K18Rik	NR_045307	XLOC_010537	XLOC_010537	0	0	0	0	0	0	0	0	0	0	0	0	0	0	0	0	0	0	0	0	---	---	---	---	---	---
Calhm1	NM_001081271	XLOC_010555	XLOC_010555	0	0	0	0	0	0	0	0	0	0	0	0	0	0	0	0	0	0	0	0	---	---	---	---	---	---
1700019N19Rik	NM_026208	XLOC_010578	XLOC_010578	0	0	0	0	0	0	0	0	0	0	0	0	0	0	0	0	0	0	0	0	---	---	---	---	---	---
Mir3086	NR_037247	XLOC_010580	XLOC_010580	0	0	0	0	0	0	0	0	0	0	0	0	0	0	0	0	0	0	0	0	---	---	---	---	---	---
Snora19	NR_034047	XLOC_010438	XLOC_010590	0	0	0	0	0	0	0	0	0	0	0	0	0	0	0	0	0	0	0	0	---	---	---	---	---	---
Csprs	NM_033616	XLOC_010595	XLOC_010595	0	0	0	0	0	0	0	0	0	0	0	0	0	0	0	0	0	0	0	0	---	---	---	---	---	---
Mir466b-3	TCONS_00014079	XLOC_010601	XLOC_010601	0	0	0	0	0	0	0	0	0	0	0	0	0	0	0	0	0	0	0	0	---	---	---	---	---	---
Mir466d	NR_030601	XLOC_010609	XLOC_010609	0	0	0	0	0	0	0	0	0	0	0	0	0	0	0	0	0	0	0	0	---	---	---	---	---	---
1700061F12Rik	NR_038180	XLOC_010615	XLOC_010615	0	0	0	0	0	0	0	0	0	0	0	0	0	0	0	0	0	0	0	0	---	---	---	---	---	---
Mir297a-3 Mir297a-4 Mir297b	NR_030474 NR_030551 NR_030552	XLOC_010620	XLOC_010620	0	0	0	0	0	0	0	0	0	0	0	0	0	0	0	0	0	0	0	0	---	---	---	---	---	---
Mir669a-3	NR_030471	XLOC_010621	XLOC_010621	0	0	0	0	0	0	0	0	0	0	0	0	0	0	0	0	0	0	0	0	---	---	---	---	---	---
Mir669k	NR_035410	XLOC_010622	XLOC_010622	0	0	0	0	0	0	0	0	0	0	0	0	0	0	0	0	0	0	0	0	---	---	---	---	---	---
Mir669g	NR_035411	XLOC_010623	XLOC_010623	0	0	0	0	0	0	0	0	0	0	0	0	0	0	0	0	0	0	0	0	---	---	---	---	---	---
Mir669j	NR_035416	XLOC_010624	XLOC_010624	0	0	0	0	0	0	0	0	0	0	0	0	0	0	0	0	0	0	0	0	---	---	---	---	---	---
Mir467a-8	TCONS_00014161	XLOC_010632	XLOC_010625	0	0	0	0	0	0	0	0	0	0	0	0	0	0	0	0	0	0	0	0	---	---	---	---	---	---
Mir467b	NR_030472	XLOC_010626	XLOC_010626	0	0	0	0	0	0	0	0	0	0	0	0	0	0	0	0	0	0	0	0	---	---	---	---	---	---
Mir467a-5	TCONS_00014126	XLOC_010627	XLOC_010627	0	0	0	0	0	0	0	0	0	0	0	0	0	0	0	0	0	0	0	0	---	---	---	---	---	---
Mir467a-7	TCONS_00014133	XLOC_010628	XLOC_010628	0	0	0	0	0	0	0	0	0	0	0	0	0	0	0	0	0	0	0	0	---	---	---	---	---	---
Mir467a-8	TCONS_00014161	XLOC_010632	XLOC_010629	0	0	0	0	0	0	0	0	0	0	0	0	0	0	0	0	0	0	0	0	---	---	---	---	---	---
Mir467a-9	TCONS_00014147	XLOC_010630	XLOC_010630	0	0	0	0	0	0	0	0	0	0	0	0	0	0	0	0	0	0	0	0	---	---	---	---	---	---
Mir467a-4	TCONS_00014154	XLOC_010631	XLOC_010631	0	0	0	0	0	0	0	0	0	0	0	0	0	0	0	0	0	0	0	0	---	---	---	---	---	---
Mir467a-8	TCONS_00014161	XLOC_010632	XLOC_010632	0	0	0	0	0	0	0	0	0	0	0	0	0	0	0	0	0	0	0	0	---	---	---	---	---	---
Mir467d	NR_030572	XLOC_010633	XLOC_010633	0	0	0	0	0	0	0	0	0	0	0	0	0	0	0	0	0	0	0	0	---	---	---	---	---	---
Mir669a-2	NR_030470	XLOC_010634	XLOC_010634	0	0	0	0	0	0	0	0	0	0	0	0	0	0	0	0	0	0	0	0	---	---	---	---	---	---
Mir669i	NR_035417	XLOC_010635	XLOC_010635	0	0	0	0	0	0	0	0	0	0	0	0	0	0	0	0	0	0	0	0	---	---	---	---	---	---
Mir511	NR_030609	XLOC_010647	XLOC_010647	0	0	0	0	0	0	0	0	0	0	0	0	0	0	0	0	0	0	0	0	---	---	---	---	---	---
Myo3a	NM_148413	XLOC_010667	XLOC_010667	0	0	0	0	0	0	0	0	0	0	0	0	0	0	0	0	0	0	0	0	---	---	---	---	---	---
Mir3967	NR_039548	XLOC_010669	XLOC_010669	0	0	0	0	0	0	0	0	0	0	0	0	0	0	0	0	0	0	0	0	---	---	---	---	---	---
Il1f8	NM_027163	XLOC_010676	XLOC_010676	0	0	0	0	0	0	0	0	0	0	0	0	0	0	0	0	0	0	0	0	---	---	---	---	---	---
Tmem210	NM_030055	XLOC_010694	XLOC_010694	0	0	0	0	0	0	0	0	0	0	0	0	0	0	0	0	0	0	0	0	---	---	---	---	---	---
Mir3087	NR_037270	XLOC_010703	XLOC_010703	0	0	0	0	0	0	0	0	0	0	0	0	0	0	0	0	0	0	0	0	---	---	---	---	---	---
Lcn8	NM_033145	XLOC_010707	XLOC_010707	0	0	0	0	0	0	0	0	0	0	0	0	0	0	0	0	0	0	0	0	---	---	---	---	---	---
Lcn5	NM_007947	XLOC_010708	XLOC_010708	0	0	0	0	0	0	0	0	0	0	0	0	0	0	0	0	0	0	0	0	---	---	---	---	---	---
Lcn6	NM_177840	XLOC_010709	XLOC_010709	0	0	0	0	0	0	0	0	0	0	0	0	0	0	0	0	0	0	0	0	---	---	---	---	---	---
Lcn10	NM_178036	XLOC_010710	XLOC_010710	0	0	0	0	0	0	0	0	0	0	0	0	0	0	0	0	0	0	0	0	---	---	---	---	---	---
Obp2a	NM_153558	XLOC_010711	XLOC_010711	0	0	0	0	0	0	0	0	0	0	0	0	0	0	0	0	0	0	0	0	---	---	---	---	---	---
Obp2b	NM_001099301	XLOC_010713	XLOC_010713	0	0	0	0	0	0	0	0	0	0	0	0	0	0	0	0	0	0	0	0	---	---	---	---	---	---
Lcn3	NM_010694	XLOC_010714	XLOC_010714	0	0	0	0	0	0	0	0	0	0	0	0	0	0	0	0	0	0	0	0	---	---	---	---	---	---
Lcn11	NM_001100455	XLOC_010715	XLOC_010715	0	0	0	0	0	0	0	0	0	0	0	0	0	0	0	0	0	0	0	0	---	---	---	---	---	---
Lcn9	NM_029959	XLOC_010717	XLOC_010717	0	0	0	0	0	0	0	0	0	0	0	0	0	0	0	0	0	0	0	0	---	---	---	---	---	---
Mir126	NR_029541	XLOC_010722	XLOC_010722	0	0	0	0	0	0	0	0	0	0	0	0	0	0	0	0	0	0	0	0	---	---	---	---	---	---
Dbh	NM_138942	XLOC_010730	XLOC_010730	0	0	0	0	0	0	0	0	0	0	0	0	0	0	0	0	0	0	0	0	---	---	---	---	---	---
Mir3088	NR_037271	XLOC_010741	XLOC_010741	0	0	0	0	0	0	0	0	0	0	0	0	0	0	0	0	0	0	0	0	---	---	---	---	---	---
Mir3089	NR_037272	XLOC_010766	XLOC_010766	0	0	0	0	0	0	0	0	0	0	0	0	0	0	0	0	0	0	0	0	---	---	---	---	---	---
Mir199b	NR_029811	XLOC_010785	XLOC_010785	0	0	0	0	0	0	0	0	0	0	0	0	0	0	0	0	0	0	0	0	---	---	---	---	---	---
Snord14a	NR_028273	XLOC_010799	XLOC_010799	0	0	0	0	0	0	0	0	0	0	0	0	0	0	0	0	0	0	0	0	---	---	---	---	---	---
Olfr338	NM_146947	XLOC_010816	XLOC_010816	0	0	0	0	0	0	0	0	0	0	0	0	0	0	0	0	0	0	0	0	---	---	---	---	---	---
Mir684-1	TCONS_00005273	XLOC_003996	XLOC_010817	0	0	0	0	0	0	0	0	0	0	0	0	0	0	0	0	0	0	0	0	---	---	---	---	---	---
Olfr339	NM_146949	XLOC_010818	XLOC_010818	0	0	0	0	0	0	0	0	0	0	0	0	0	0	0	0	0	0	0	0	---	---	---	---	---	---
Olfr340	NM_146951	XLOC_010819	XLOC_010819	0	0	0	0	0	0	0	0	0	0	0	0	0	0	0	0	0	0	0	0	---	---	---	---	---	---
Olfr342	NM_146948	XLOC_010820	XLOC_010820	0	0	0	0	0	0	0	0	0	0	0	0	0	0	0	0	0	0	0	0	---	---	---	---	---	---
Olfr344	NM_146628	XLOC_010821	XLOC_010821	0	0	0	0	0	0	0	0	0	0	0	0	0	0	0	0	0	0	0	0	---	---	---	---	---	---
Olfr345	NM_146945	XLOC_010822	XLOC_010822	0	0	0	0	0	0	0	0	0	0	0	0	0	0	0	0	0	0	0	0	---	---	---	---	---	---
Olfr346	NM_146938	XLOC_010823	XLOC_010823	0	0	0	0	0	0	0	0	0	0	0	0	0	0	0	0	0	0	0	0	---	---	---	---	---	---
Olfr347	NM_146943	XLOC_010824	XLOC_010824	0	0	0	0	0	0	0	0	0	0	0	0	0	0	0	0	0	0	0	0	---	---	---	---	---	---
Olfr348	NM_146944	XLOC_010825	XLOC_010825	0	0	0	0	0	0	0	0	0	0	0	0	0	0	0	0	0	0	0	0	---	---	---	---	---	---
Olfr50	NM_146946	XLOC_010826	XLOC_010826	0	0	0	0	0	0	0	0	0	0	0	0	0	0	0	0	0	0	0	0	---	---	---	---	---	---
Olfr350	NM_146627	XLOC_010827	XLOC_010827	0	0	0	0	0	0	0	0	0	0	0	0	0	0	0	0	0	0	0	0	---	---	---	---	---	---
Olfr352	NM_146940	XLOC_010828	XLOC_010828	0	0	0	0	0	0	0	0	0	0	0	0	0	0	0	0	0	0	0	0	---	---	---	---	---	---
Olfr354	NM_146939	XLOC_010829	XLOC_010829	0	0	0	0	0	0	0	0	0	0	0	0	0	0	0	0	0	0	0	0	---	---	---	---	---	---
Olfr356	NM_146624	XLOC_010830	XLOC_010830	0	0	0	0	0	0	0	0	0	0	0	0	0	0	0	0	0	0	0	0	---	---	---	---	---	---
Olfr357	NM_146623	XLOC_010831	XLOC_010831	0	0	0	0	0	0	0	0	0	0	0	0	0	0	0	0	0	0	0	0	---	---	---	---	---	---
Olfr360	NM_146622	XLOC_010832	XLOC_010832	0	0	0	0	0	0	0	0	0	0	0	0	0	0	0	0	0	0	0	0	---	---	---	---	---	---
Olfr365	NM_146662	XLOC_010833	XLOC_010833	0	0	0	0	0	0	0	0	0	0	0	0	0	0	0	0	0	0	0	0	---	---	---	---	---	---
Olfr366	NM_001005569	XLOC_010834	XLOC_010834	0	0	0	0	0	0	0	0	0	0	0	0	0	0	0	0	0	0	0	0	---	---	---	---	---	---
Olfr367-ps	NM_001081010	XLOC_010835	XLOC_010835	0	0	0	0	0	0	0	0	0	0	0	0	0	0	0	0	0	0	0	0	---	---	---	---	---	---
Olfr368	NM_146374	XLOC_010836	XLOC_010836	0	0	0	0	0	0	0	0	0	0	0	0	0	0	0	0	0	0	0	0	---	---	---	---	---	---
Mir181a-2	NR_029568	XLOC_010842	XLOC_010842	0	0	0	0	0	0	0	0	0	0	0	0	0	0	0	0	0	0	0	0	---	---	---	---	---	---
Mir181b-2	NR_029904	XLOC_010843	XLOC_010843	0	0	0	0	0	0	0	0	0	0	0	0	0	0	0	0	0	0	0	0	---	---	---	---	---	---
1700019E08Rik	NR_040497	XLOC_010850	XLOC_010850	0	0	0	0	0	0	0	0	0	0	0	0	0	0	0	0	0	0	0	0	---	---	---	---	---	---
Gm13497	NR_040636	XLOC_010859	XLOC_010859	0	0	0	0	0	0	0	0	0	0	0	0	0	0	0	0	0	0	0	0	---	---	---	---	---	---
Tas2r134	NM_199158	XLOC_010860	XLOC_010860	0	0	0	0	0	0	0	0	0	0	0	0	0	0	0	0	0	0	0	0	---	---	---	---	---	---
4930573O16Rik	NR_040620	XLOC_010863	XLOC_010863	0	0	0	0	0	0	0	0	0	0	0	0	0	0	0	0	0	0	0	0	---	---	---	---	---	---
4930555B11Rik	NR_040633	XLOC_010868	XLOC_010868	0	0	0	0	0	0	0	0	0	0	0	0	0	0	0	0	0	0	0	0	---	---	---	---	---	---
4933409G03Rik	NM_177651	XLOC_010890	XLOC_010890	0	0	0	0	0	0	0	0	0	0	0	0	0	0	0	0	0	0	0	0	---	---	---	---	---	---
4932414N04Rik	NM_183113	XLOC_010891	XLOC_010891	0	0	0	0	0	0	0	0	0	0	0	0	0	0	0	0	0	0	0	0	---	---	---	---	---	---
Gm1631	NR_037979	XLOC_010914	XLOC_010914	0	0	0	0	0	0	0	0	0	0	0	0	0	0	0	0	0	0	0	0	---	---	---	---	---	---
8430437L04Rik	NR_040503	XLOC_010920	XLOC_010920	0	0	0	0	0	0	0	0	0	0	0	0	0	0	0	0	0	0	0	0	---	---	---	---	---	---
Hoxd12	NM_008274	XLOC_010926	XLOC_010926	0	0	0	0	0	0	0	0	0	0	0	0	0	0	0	0	0	0	0	0	---	---	---	---	---	---
Hoxd10	NM_013554	XLOC_010928	XLOC_010928	0	0	0	0	0	0	0	0	0	0	0	0	0	0	0	0	0	0	0	0	---	---	---	---	---	---
Mir10b	NR_029566	XLOC_010933	XLOC_010933	0	0	0	0	0	0	0	0	0	0	0	0	0	0	0	0	0	0	0	0	---	---	---	---	---	---
Gm13944	NR_040368	XLOC_010942	XLOC_010942	0	0	0	0	0	0	0	0	0	0	0	0	0	0	0	0	0	0	0	0	---	---	---	---	---	---
Prdx6b	NM_177256	XLOC_010948	XLOC_010948	0	0	0	0	0	0	0	0	0	0	0	0	0	0	0	0	0	0	0	0	---	---	---	---	---	---
Gm13752	NR_040370	XLOC_010950	XLOC_010950	0	0	0	0	0	0	0	0	0	0	0	0	0	0	0	0	0	0	0	0	---	---	---	---	---	---
Prg3	NM_016914	XLOC_010965	XLOC_010965	0	0	0	0	0	0	0	0	0	0	0	0	0	0	0	0	0	0	0	0	---	---	---	---	---	---
Olfr996	NM_146437	XLOC_010969	XLOC_010969	0	0	0	0	0	0	0	0	0	0	0	0	0	0	0	0	0	0	0	0	---	---	---	---	---	---
Olfr998	NM_146436	XLOC_010970	XLOC_010970	0	0	0	0	0	0	0	0	0	0	0	0	0	0	0	0	0	0	0	0	---	---	---	---	---	---
Olfr1008	NM_146866	XLOC_010971	XLOC_010971	0	0	0	0	0	0	0	0	0	0	0	0	0	0	0	0	0	0	0	0	---	---	---	---	---	---
Olfr1009	NM_146572	XLOC_010972	XLOC_010972	0	0	0	0	0	0	0	0	0	0	0	0	0	0	0	0	0	0	0	0	---	---	---	---	---	---
Olfr1010	NM_207149	XLOC_010973	XLOC_010973	0	0	0	0	0	0	0	0	0	0	0	0	0	0	0	0	0	0	0	0	---	---	---	---	---	---
Olfr1013	NM_146762	XLOC_010974	XLOC_010974	0	0	0	0	0	0	0	0	0	0	0	0	0	0	0	0	0	0	0	0	---	---	---	---	---	---
Olfr1014	NM_146569	XLOC_010975	XLOC_010975	0	0	0	0	0	0	0	0	0	0	0	0	0	0	0	0	0	0	0	0	---	---	---	---	---	---
Olfr1015	NM_146571	XLOC_010976	XLOC_010976	0	0	0	0	0	0	0	0	0	0	0	0	0	0	0	0	0	0	0	0	---	---	---	---	---	---
Olfr1018	NM_146586	XLOC_010977	XLOC_010977	0	0	0	0	0	0	0	0	0	0	0	0	0	0	0	0	0	0	0	0	---	---	---	---	---	---
Olfr1020	NM_146580	XLOC_010978	XLOC_010978	0	0	0	0	0	0	0	0	0	0	0	0	0	0	0	0	0	0	0	0	---	---	---	---	---	---
Olfr1022	NM_146589	XLOC_010979	XLOC_010979	0	0	0	0	0	0	0	0	0	0	0	0	0	0	0	0	0	0	0	0	---	---	---	---	---	---
Olfr1023	NM_146587	XLOC_010980	XLOC_010980	0	0	0	0	0	0	0	0	0	0	0	0	0	0	0	0	0	0	0	0	---	---	---	---	---	---
Olfr1026	NM_146584	XLOC_010981	XLOC_010981	0	0	0	0	0	0	0	0	0	0	0	0	0	0	0	0	0	0	0	0	---	---	---	---	---	---
Olfr1028	NM_001011774	XLOC_010982	XLOC_010982	0	0	0	0	0	0	0	0	0	0	0	0	0	0	0	0	0	0	0	0	---	---	---	---	---	---
Olfr1029	NM_001011852	XLOC_010983	XLOC_010983	0	0	0	0	0	0	0	0	0	0	0	0	0	0	0	0	0	0	0	0	---	---	---	---	---	---
Olfr1030	NM_146588	XLOC_010984	XLOC_010984	0	0	0	0	0	0	0	0	0	0	0	0	0	0	0	0	0	0	0	0	---	---	---	---	---	---
Olfr1031	NM_001011759	XLOC_010985	XLOC_010985	0	0	0	0	0	0	0	0	0	0	0	0	0	0	0	0	0	0	0	0	---	---	---	---	---	---
Olfr1032	NM_146579	XLOC_010986	XLOC_010986	0	0	0	0	0	0	0	0	0	0	0	0	0	0	0	0	0	0	0	0	---	---	---	---	---	---
Olfr1034	NM_001011872	XLOC_010988	XLOC_010988	0	0	0	0	0	0	0	0	0	0	0	0	0	0	0	0	0	0	0	0	---	---	---	---	---	---
Olfr1036	NM_207142	XLOC_010989	XLOC_010989	0	0	0	0	0	0	0	0	0	0	0	0	0	0	0	0	0	0	0	0	---	---	---	---	---	---
Olfr1038-ps	NM_147013	XLOC_010990	XLOC_010990	0	0	0	0	0	0	0	0	0	0	0	0	0	0	0	0	0	0	0	0	---	---	---	---	---	---
Olfr1052	NM_147010	XLOC_010991	XLOC_010991	0	0	0	0	0	0	0	0	0	0	0	0	0	0	0	0	0	0	0	0	---	---	---	---	---	---
Olfr1076	NM_146406	XLOC_010992	XLOC_010992	0	0	0	0	0	0	0	0	0	0	0	0	0	0	0	0	0	0	0	0	---	---	---	---	---	---
Olfr1093	NM_146366	XLOC_010993	XLOC_010993	0	0	0	0	0	0	0	0	0	0	0	0	0	0	0	0	0	0	0	0	---	---	---	---	---	---
Olfr1094	NM_146365	XLOC_010994	XLOC_010994	0	0	0	0	0	0	0	0	0	0	0	0	0	0	0	0	0	0	0	0	---	---	---	---	---	---
Olfr1102	NM_207154	XLOC_010995	XLOC_010995	0	0	0	0	0	0	0	0	0	0	0	0	0	0	0	0	0	0	0	0	---	---	---	---	---	---
Olfr1112	NM_146661	XLOC_010996	XLOC_010996	0	0	0	0	0	0	0	0	0	0	0	0	0	0	0	0	0	0	0	0	---	---	---	---	---	---
Olfr1113	NM_207565	XLOC_010997	XLOC_010997	0	0	0	0	0	0	0	0	0	0	0	0	0	0	0	0	0	0	0	0	---	---	---	---	---	---
Olfr1115	NM_146297	XLOC_010998	XLOC_010998	0	0	0	0	0	0	0	0	0	0	0	0	0	0	0	0	0	0	0	0	---	---	---	---	---	---
Olfr1116-ps	NM_001011734	XLOC_010999	XLOC_010999	0	0	0	0	0	0	0	0	0	0	0	0	0	0	0	0	0	0	0	0	---	---	---	---	---	---
Olfr1118	NM_207632	XLOC_011000	XLOC_011000	0	0	0	0	0	0	0	0	0	0	0	0	0	0	0	0	0	0	0	0	---	---	---	---	---	---
Olfr1120	NM_147029	XLOC_011001	XLOC_011001	0	0	0	0	0	0	0	0	0	0	0	0	0	0	0	0	0	0	0	0	---	---	---	---	---	---
Olfr1121	NM_146348	XLOC_011002	XLOC_011002	0	0	0	0	0	0	0	0	0	0	0	0	0	0	0	0	0	0	0	0	---	---	---	---	---	---
Olfr1122	NM_147031	XLOC_011003	XLOC_011003	0	0	0	0	0	0	0	0	0	0	0	0	0	0	0	0	0	0	0	0	---	---	---	---	---	---
Olfr1123	NM_146350	XLOC_011004	XLOC_011004	0	0	0	0	0	0	0	0	0	0	0	0	0	0	0	0	0	0	0	0	---	---	---	---	---	---
Olfr1124	NM_147028	XLOC_011005	XLOC_011005	0	0	0	0	0	0	0	0	0	0	0	0	0	0	0	0	0	0	0	0	---	---	---	---	---	---
Olfr1126	NM_146837	XLOC_011006	XLOC_011006	0	0	0	0	0	0	0	0	0	0	0	0	0	0	0	0	0	0	0	0	---	---	---	---	---	---
Olfr153	NM_206823	XLOC_011008	XLOC_011008	0	0	0	0	0	0	0	0	0	0	0	0	0	0	0	0	0	0	0	0	---	---	---	---	---	---
Olfr1129	NM_001011836	XLOC_011009	XLOC_011009	0	0	0	0	0	0	0	0	0	0	0	0	0	0	0	0	0	0	0	0	---	---	---	---	---	---
Olfr1130	NM_146838	XLOC_011010	XLOC_011010	0	0	0	0	0	0	0	0	0	0	0	0	0	0	0	0	0	0	0	0	---	---	---	---	---	---
Olfr1131	NM_146658	XLOC_011011	XLOC_011011	0	0	0	0	0	0	0	0	0	0	0	0	0	0	0	0	0	0	0	0	---	---	---	---	---	---
Olfr1140	NM_146642	XLOC_011012	XLOC_011012	0	0	0	0	0	0	0	0	0	0	0	0	0	0	0	0	0	0	0	0	---	---	---	---	---	---
Olfr152	NM_146646	XLOC_011013	XLOC_011013	0	0	0	0	0	0	0	0	0	0	0	0	0	0	0	0	0	0	0	0	---	---	---	---	---	---
Olfr1143	NM_146293	XLOC_011014	XLOC_011014	0	0	0	0	0	0	0	0	0	0	0	0	0	0	0	0	0	0	0	0	---	---	---	---	---	---
Olfr1145	NM_146320	XLOC_011015	XLOC_011015	0	0	0	0	0	0	0	0	0	0	0	0	0	0	0	0	0	0	0	0	---	---	---	---	---	---
Olfr1148	NM_001011519	XLOC_011016	XLOC_011016	0	0	0	0	0	0	0	0	0	0	0	0	0	0	0	0	0	0	0	0	---	---	---	---	---	---
Olfr1151	NM_146638	XLOC_011017	XLOC_011017	0	0	0	0	0	0	0	0	0	0	0	0	0	0	0	0	0	0	0	0	---	---	---	---	---	---
Olfr1152	NM_001011834	XLOC_011018	XLOC_011018	0	0	0	0	0	0	0	0	0	0	0	0	0	0	0	0	0	0	0	0	---	---	---	---	---	---
Olfr1153	NM_146640	XLOC_011019	XLOC_011019	0	0	0	0	0	0	0	0	0	0	0	0	0	0	0	0	0	0	0	0	---	---	---	---	---	---
Olfr1158	NM_146645	XLOC_011020	XLOC_011020	0	0	0	0	0	0	0	0	0	0	0	0	0	0	0	0	0	0	0	0	---	---	---	---	---	---
Olfr1161	NM_146848	XLOC_011021	XLOC_011021	0	0	0	0	0	0	0	0	0	0	0	0	0	0	0	0	0	0	0	0	---	---	---	---	---	---
Olfr1168	NM_146531	XLOC_011022	XLOC_011022	0	0	0	0	0	0	0	0	0	0	0	0	0	0	0	0	0	0	0	0	---	---	---	---	---	---
Olfr1176	NM_146771	XLOC_011023	XLOC_011023	0	0	0	0	0	0	0	0	0	0	0	0	0	0	0	0	0	0	0	0	---	---	---	---	---	---
Olfr1178	NM_001011868	XLOC_011024	XLOC_011024	0	0	0	0	0	0	0	0	0	0	0	0	0	0	0	0	0	0	0	0	---	---	---	---	---	---
Olfr1183	NM_146529	XLOC_011025	XLOC_011025	0	0	0	0	0	0	0	0	0	0	0	0	0	0	0	0	0	0	0	0	---	---	---	---	---	---
Olfr1184	NM_146823	XLOC_011026	XLOC_011026	0	0	0	0	0	0	0	0	0	0	0	0	0	0	0	0	0	0	0	0	---	---	---	---	---	---
Olfr1186	NM_146530	XLOC_011027	XLOC_011027	0	0	0	0	0	0	0	0	0	0	0	0	0	0	0	0	0	0	0	0	---	---	---	---	---	---
Olfr1188	NM_146919	XLOC_011028	XLOC_011028	0	0	0	0	0	0	0	0	0	0	0	0	0	0	0	0	0	0	0	0	---	---	---	---	---	---
Olfr1189	NM_146772	XLOC_011029	XLOC_011029	0	0	0	0	0	0	0	0	0	0	0	0	0	0	0	0	0	0	0	0	---	---	---	---	---	---
Olfr1193	NM_001011517	XLOC_011030	XLOC_011030	0	0	0	0	0	0	0	0	0	0	0	0	0	0	0	0	0	0	0	0	---	---	---	---	---	---
Olfr1201	NM_146895	XLOC_011031	XLOC_011031	0	0	0	0	0	0	0	0	0	0	0	0	0	0	0	0	0	0	0	0	---	---	---	---	---	---
Olfr1202	NM_146462	XLOC_011032	XLOC_011032	0	0	0	0	0	0	0	0	0	0	0	0	0	0	0	0	0	0	0	0	---	---	---	---	---	---
Olfr1205	NM_146896	XLOC_011033	XLOC_011033	0	0	0	0	0	0	0	0	0	0	0	0	0	0	0	0	0	0	0	0	---	---	---	---	---	---
Olfr1204	NM_146463	XLOC_011034	XLOC_011034	0	0	0	0	0	0	0	0	0	0	0	0	0	0	0	0	0	0	0	0	---	---	---	---	---	---
Olfr1206	NM_001001810	XLOC_011035	XLOC_011035	0	0	0	0	0	0	0	0	0	0	0	0	0	0	0	0	0	0	0	0	---	---	---	---	---	---
Olfr1212	NM_207140	XLOC_011036	XLOC_011036	0	0	0	0	0	0	0	0	0	0	0	0	0	0	0	0	0	0	0	0	---	---	---	---	---	---
Olfr1255	NM_146977	XLOC_011037	XLOC_011037	0	0	0	0	0	0	0	0	0	0	0	0	0	0	0	0	0	0	0	0	---	---	---	---	---	---
Olfr1257	NM_146982	XLOC_011038	XLOC_011038	0	0	0	0	0	0	0	0	0	0	0	0	0	0	0	0	0	0	0	0	---	---	---	---	---	---
Olfr1258	NM_146978	XLOC_011039	XLOC_011039	0	0	0	0	0	0	0	0	0	0	0	0	0	0	0	0	0	0	0	0	---	---	---	---	---	---
Olfr1260	NM_146981	XLOC_011040	XLOC_011040	0	0	0	0	0	0	0	0	0	0	0	0	0	0	0	0	0	0	0	0	---	---	---	---	---	---
Olfr1261	NM_146474	XLOC_011041	XLOC_011041	0	0	0	0	0	0	0	0	0	0	0	0	0	0	0	0	0	0	0	0	---	---	---	---	---	---
Olfr1262	NM_146974	XLOC_011042	XLOC_011042	0	0	0	0	0	0	0	0	0	0	0	0	0	0	0	0	0	0	0	0	---	---	---	---	---	---
Olfr1263	NM_146794	XLOC_011043	XLOC_011043	0	0	0	0	0	0	0	0	0	0	0	0	0	0	0	0	0	0	0	0	---	---	---	---	---	---
Olfr1265	NM_146343	XLOC_011044	XLOC_011044	0	0	0	0	0	0	0	0	0	0	0	0	0	0	0	0	0	0	0	0	---	---	---	---	---	---
Olfr1506	NM_146265_1	XLOC_011045	XLOC_011045	0	0	0	0	0	0	0	0	0	0	0	0	0	0	0	0	0	0	0	0	---	---	---	---	---	---
Olfr1274-ps	NM_146263	XLOC_011046	XLOC_011046	0	0	0	0	0	0	0	0	0	0	0	0	0	0	0	0	0	0	0	0	---	---	---	---	---	---
Mir3110	NR_037297	XLOC_020814	XLOC_011047	0	0	0	0	0	0	0	0	0	0	0	0	0	0	0	0	0	0	0	0	---	---	---	---	---	---
Snord67	NR_028553	XLOC_011065	XLOC_011065	0	0	0	0	0	0	0	0	0	0	0	0	0	0	0	0	0	0	0	0	---	---	---	---	---	---
Mir1955	NR_035480	XLOC_011071	XLOC_011071	0	0	0	0	0	0	0	0	0	0	0	0	0	0	0	0	0	0	0	0	---	---	---	---	---	---
Gm10804	NR_040533	XLOC_011079	XLOC_011079	0	0	0	0	0	0	0	0	0	0	0	0	0	0	0	0	0	0	0	0	---	---	---	---	---	---
Olfr1276	NM_146395	XLOC_011113	XLOC_011113	0	0	0	0	0	0	0	0	0	0	0	0	0	0	0	0	0	0	0	0	---	---	---	---	---	---
Olfr1278	NM_146394	XLOC_011114	XLOC_011114	0	0	0	0	0	0	0	0	0	0	0	0	0	0	0	0	0	0	0	0	---	---	---	---	---	---
Olfr1279	NM_146393	XLOC_011115	XLOC_011115	0	0	0	0	0	0	0	0	0	0	0	0	0	0	0	0	0	0	0	0	---	---	---	---	---	---
Olfr1280	NM_146908	XLOC_011116	XLOC_011116	0	0	0	0	0	0	0	0	0	0	0	0	0	0	0	0	0	0	0	0	---	---	---	---	---	---
Olfr1281	NM_001005568	XLOC_011117	XLOC_011117	0	0	0	0	0	0	0	0	0	0	0	0	0	0	0	0	0	0	0	0	---	---	---	---	---	---
Olfr1283	NM_207236	XLOC_011118	XLOC_011118	0	0	0	0	0	0	0	0	0	0	0	0	0	0	0	0	0	0	0	0	---	---	---	---	---	---
Olfr1284	NM_146381	XLOC_011119	XLOC_011119	0	0	0	0	0	0	0	0	0	0	0	0	0	0	0	0	0	0	0	0	---	---	---	---	---	---
Olfr1287	NM_001011773	XLOC_011120	XLOC_011120	0	0	0	0	0	0	0	0	0	0	0	0	0	0	0	0	0	0	0	0	---	---	---	---	---	---
Olfr1288	NM_146400	XLOC_011121	XLOC_011121	0	0	0	0	0	0	0	0	0	0	0	0	0	0	0	0	0	0	0	0	---	---	---	---	---	---
Olfr1289	NM_146404	XLOC_011122	XLOC_011122	0	0	0	0	0	0	0	0	0	0	0	0	0	0	0	0	0	0	0	0	---	---	---	---	---	---
Olfr1299	NM_146884	XLOC_011123	XLOC_011123	0	0	0	0	0	0	0	0	0	0	0	0	0	0	0	0	0	0	0	0	---	---	---	---	---	---
Olfr1300-ps1	NR_033534	XLOC_011124	XLOC_011124	0	0	0	0	0	0	0	0	0	0	0	0	0	0	0	0	0	0	0	0	---	---	---	---	---	---
Olfr1301	NM_146887	XLOC_011125	XLOC_011125	0	0	0	0	0	0	0	0	0	0	0	0	0	0	0	0	0	0	0	0	---	---	---	---	---	---
Olfr1302	NM_146889	XLOC_011126	XLOC_011126	0	0	0	0	0	0	0	0	0	0	0	0	0	0	0	0	0	0	0	0	---	---	---	---	---	---
Mir1954	NR_035479	XLOC_011135	XLOC_011135	0	0	0	0	0	0	0	0	0	0	0	0	0	0	0	0	0	0	0	0	---	---	---	---	---	---
Tmco5b	NM_029232	XLOC_011136	XLOC_011136	0	0	0	0	0	0	0	0	0	0	0	0	0	0	0	0	0	0	0	0	---	---	---	---	---	---
Mir1951	NR_035476	XLOC_011141	XLOC_011141	0	0	0	0	0	0	0	0	0	0	0	0	0	0	0	0	0	0	0	0	---	---	---	---	---	---
Mir674	NR_030440	XLOC_011145	XLOC_011145	0	0	0	0	0	0	0	0	0	0	0	0	0	0	0	0	0	0	0	0	---	---	---	---	---	---
4930412B13Rik	NR_040631	XLOC_011147	XLOC_011147	0	0	0	0	0	0	0	0	0	0	0	0	0	0	0	0	0	0	0	0	---	---	---	---	---	---
1700054M17Rik	NR_045919	XLOC_011149	XLOC_011149	0	0	0	0	0	0	0	0	0	0	0	0	0	0	0	0	0	0	0	0	---	---	---	---	---	---
Phgr1	NM_001145644	XLOC_011154	XLOC_011154	0	0	0	0	0	0	0	0	0	0	0	0	0	0	0	0	0	0	0	0	---	---	---	---	---	---
Snord110	NR_028547	XLOC_011251	XLOC_011251	0	0	0	0	0	0	0	0	0	0	0	0	0	0	0	0	0	0	0	0	---	---	---	---	---	---
Snord57	NR_028528	XLOC_011252	XLOC_011252	0	0	0	0	0	0	0	0	0	0	0	0	0	0	0	0	0	0	0	0	---	---	---	---	---	---
1700020A23Rik	NM_029375	XLOC_011254	XLOC_011254	0	0	0	0	0	0	0	0	0	0	0	0	0	0	0	0	0	0	0	0	---	---	---	---	---	---
Mir103-2	NR_029755	XLOC_011267	XLOC_011267	0	0	0	0	0	0	0	0	0	0	0	0	0	0	0	0	0	0	0	0	---	---	---	---	---	---
1700026D11Rik	NR_028286	XLOC_011273	XLOC_011273	0	0	0	0	0	0	0	0	0	0	0	0	0	0	0	0	0	0	0	0	---	---	---	---	---	---
Mir3963	NR_039540	XLOC_011281	XLOC_011281	0	0	0	0	0	0	0	0	0	0	0	0	0	0	0	0	0	0	0	0	---	---	---	---	---	---
Mir1952	NR_035477	XLOC_011288	XLOC_011288	0	0	0	0	0	0	0	0	0	0	0	0	0	0	0	0	0	0	0	0	---	---	---	---	---	---
Banf2	NM_207275	XLOC_011297	XLOC_011297	0	0	0	0	0	0	0	0	0	0	0	0	0	0	0	0	0	0	0	0	---	---	---	---	---	---
Scp2d1	NM_025490	XLOC_011306	XLOC_011306	0	0	0	0	0	0	0	0	0	0	0	0	0	0	0	0	0	0	0	0	---	---	---	---	---	---
4933406D12Rik	NR_040502	XLOC_011314	XLOC_011314	0	0	0	0	0	0	0	0	0	0	0	0	0	0	0	0	0	0	0	0	---	---	---	---	---	---
Nkx2-2as	NR_030769	XLOC_011317	XLOC_011317	0	0	0	0	0	0	0	0	0	0	0	0	0	0	0	0	0	0	0	0	---	---	---	---	---	---
A530006G24Rik	NR_046014	XLOC_011319	XLOC_011319	0	0	0	0	0	0	0	0	0	0	0	0	0	0	0	0	0	0	0	0	---	---	---	---	---	---
Cstl1	NM_177655	XLOC_011323	XLOC_011323	0	0	0	0	0	0	0	0	0	0	0	0	0	0	0	0	0	0	0	0	---	---	---	---	---	---
Cst8	NM_009978	XLOC_011326	XLOC_011326	0	0	0	0	0	0	0	0	0	0	0	0	0	0	0	0	0	0	0	0	---	---	---	---	---	---
Cst13	NM_027024	XLOC_011327	XLOC_011327	0	0	0	0	0	0	0	0	0	0	0	0	0	0	0	0	0	0	0	0	---	---	---	---	---	---
Cst9	NM_009979	XLOC_011328	XLOC_011328	0	0	0	0	0	0	0	0	0	0	0	0	0	0	0	0	0	0	0	0	---	---	---	---	---	---
Cst10	NM_021405	XLOC_011329	XLOC_011329	0	0	0	0	0	0	0	0	0	0	0	0	0	0	0	0	0	0	0	0	---	---	---	---	---	---
Cst7	NM_009977	XLOC_011334	XLOC_011334	0	0	0	0	0	0	0	0	0	0	0	0	0	0	0	0	0	0	0	0	---	---	---	---	---	---
Gm14151	NM_001097977	XLOC_012347	XLOC_011339	0	0	0	0	0	0	0	0	0	0	0	0	0	0	0	0	0	0	0	0	---	---	---	---	---	---
4930442J19Rik	NR_040747	XLOC_011340	XLOC_011340	0	0	0	0	0	0	0	0	0	0	0	0	0	0	0	0	0	0	0	0	---	---	---	---	---	---
Defb28	NM_001037502	XLOC_011356	XLOC_011356	0	0	0	0	0	0	0	0	0	0	0	0	0	0	0	0	0	0	0	0	---	---	---	---	---	---
Defb21	NM_207276	XLOC_011357	XLOC_011357	0	0	0	0	0	0	0	0	0	0	0	0	0	0	0	0	0	0	0	0	---	---	---	---	---	---
Defb36	NM_001037247	XLOC_011358	XLOC_011358	0	0	0	0	0	0	0	0	0	0	0	0	0	0	0	0	0	0	0	0	---	---	---	---	---	---
Bpifa6	NM_001080811	XLOC_011381	XLOC_011381	0	0	0	0	0	0	0	0	0	0	0	0	0	0	0	0	0	0	0	0	---	---	---	---	---	---
Bpifa2	NM_008953	XLOC_011382	XLOC_011382	0	0	0	0	0	0	0	0	0	0	0	0	0	0	0	0	0	0	0	0	---	---	---	---	---	---
Bpifa3	NM_028528	XLOC_011383	XLOC_011383	0	0	0	0	0	0	0	0	0	0	0	0	0	0	0	0	0	0	0	0	---	---	---	---	---	---
Bpifa1	NM_011126	XLOC_011384	XLOC_011384	0	0	0	0	0	0	0	0	0	0	0	0	0	0	0	0	0	0	0	0	---	---	---	---	---	---
Bpifa5	NM_025990	XLOC_011385	XLOC_011385	0	0	0	0	0	0	0	0	0	0	0	0	0	0	0	0	0	0	0	0	---	---	---	---	---	---
Bpifb9a	NM_175167	XLOC_011388	XLOC_011388	0	0	0	0	0	0	0	0	0	0	0	0	0	0	0	0	0	0	0	0	---	---	---	---	---	---
Bpifb9b	NM_001025574	XLOC_011389	XLOC_011389	0	0	0	0	0	0	0	0	0	0	0	0	0	0	0	0	0	0	0	0	---	---	---	---	---	---
Mir695	NR_030475	XLOC_011400	XLOC_011400	0	0	0	0	0	0	0	0	0	0	0	0	0	0	0	0	0	0	0	0	---	---	---	---	---	---
Mir499	NR_030757	XLOC_011404	XLOC_011404	0	0	0	0	0	0	0	0	0	0	0	0	0	0	0	0	0	0	0	0	---	---	---	---	---	---
4933416E03Rik	NR_040498	XLOC_011439	XLOC_011439	0	0	0	0	0	0	0	0	0	0	0	0	0	0	0	0	0	0	0	0	---	---	---	---	---	---
C330008G21Rik	NR_040617	XLOC_011444	XLOC_011444	0	0	0	0	0	0	0	0	0	0	0	0	0	0	0	0	0	0	0	0	---	---	---	---	---	---
2310001K24Rik	NR_028122	XLOC_011453	XLOC_011453	0	0	0	0	0	0	0	0	0	0	0	0	0	0	0	0	0	0	0	0	---	---	---	---	---	---
Kcnk15	NM_001030292	XLOC_011460	XLOC_011460	0	0	0	0	0	0	0	0	0	0	0	0	0	0	0	0	0	0	0	0	---	---	---	---	---	---
Svs3a	NM_021363	XLOC_011464	XLOC_011464	0	0	0	0	0	0	0	0	0	0	0	0	0	0	0	0	0	0	0	0	---	---	---	---	---	---
Svs6	NM_013679	XLOC_011465	XLOC_011465	0	0	0	0	0	0	0	0	0	0	0	0	0	0	0	0	0	0	0	0	---	---	---	---	---	---
Svs5	NM_009301	XLOC_011466	XLOC_011466	0	0	0	0	0	0	0	0	0	0	0	0	0	0	0	0	0	0	0	0	---	---	---	---	---	---
Spint5	NM_001040055	XLOC_011476	XLOC_011476	0	0	0	0	0	0	0	0	0	0	0	0	0	0	0	0	0	0	0	0	---	---	---	---	---	---
Gm11468	NR_033467	XLOC_011490	XLOC_011490	0	0	0	0	0	0	0	0	0	0	0	0	0	0	0	0	0	0	0	0	---	---	---	---	---	---
Snord12	NR_028540	XLOC_011497	XLOC_011497	0	0	0	0	0	0	0	0	0	0	0	0	0	0	0	0	0	0	0	0	---	---	---	---	---	---
A530013C23Rik	NR_015500	XLOC_011502	XLOC_011502	0	0	0	0	0	0	0	0	0	0	0	0	0	0	0	0	0	0	0	0	---	---	---	---	---	---
Mir3110	NR_037297	XLOC_020814	XLOC_011506	0	0	0	0	0	0	0	0	0	0	0	0	0	0	0	0	0	0	0	0	---	---	---	---	---	---
Mir1935	NR_035456	XLOC_011507	XLOC_011507	0	0	0	0	0	0	0	0	0	0	0	0	0	0	0	0	0	0	0	0	---	---	---	---	---	---
1300015D01Rik	NR_040321	XLOC_011523	XLOC_011523	0	0	0	0	0	0	0	0	0	0	0	0	0	0	0	0	0	0	0	0	---	---	---	---	---	---
1700021F07Rik	NM_028158	XLOC_011525	XLOC_011525	0	0	0	0	0	0	0	0	0	0	0	0	0	0	0	0	0	0	0	0	---	---	---	---	---	---
Gm14288 Gm14440	NM_001033123 NM_001199308	XLOC_011536	XLOC_011536	0	0	0	0	0	0	0	0	0	0	0	0	0	0	0	0	0	0	0	0	---	---	---	---	---	---
Gm14431 Gm8898	NM_001177406 NM_001177407_2	XLOC_011537 XLOC_012519	XLOC_011537	0	0	0	0	0	0	0	0	0	0	0	0	0	0	0	0	0	0	0	0	---	---	---	---	---	---
Gm4724	NM_001256480	XLOC_011540	XLOC_011539	0	0	0	0	0	0	0	0	0	0	0	0	0	0	0	0	0	0	0	0	---	---	---	---	---	---
Gm4724	NM_001256480	XLOC_011540	XLOC_011540	0	0	0	0	0	0	0	0	0	0	0	0	0	0	0	0	0	0	0	0	---	---	---	---	---	---
Gm14405	NR_040256	XLOC_012524	XLOC_011543	0	0	0	0	0	0	0	0	0	0	0	0	0	0	0	0	0	0	0	0	---	---	---	---	---	---
Gm14288	NM_001033123	XLOC_011536	XLOC_011544	0	0	0	0	0	0	0	0	0	0	0	0	0	0	0	0	0	0	0	0	---	---	---	---	---	---
Gm14431 Gm8898	NM_001177406 NM_001177407_2	XLOC_011537 XLOC_012519	XLOC_011545	0	0	0	0	0	0	0	0	0	0	0	0	0	0	0	0	0	0	0	0	---	---	---	---	---	---
Mir3091	NR_037274	XLOC_011565	XLOC_011565	0	0	0	0	0	0	0	0	0	0	0	0	0	0	0	0	0	0	0	0	---	---	---	---	---	---
Gm14318	NR_045877	XLOC_011566	XLOC_011566	0	0	0	0	0	0	0	0	0	0	0	0	0	0	0	0	0	0	0	0	---	---	---	---	---	---
Mir1a-1	NR_029528	XLOC_011568	XLOC_011568	0	0	0	0	0	0	0	0	0	0	0	0	0	0	0	0	0	0	0	0	---	---	---	---	---	---
Mir133a-2	NR_029901	XLOC_011569	XLOC_011569	0	0	0	0	0	0	0	0	0	0	0	0	0	0	0	0	0	0	0	0	---	---	---	---	---	---
Mir124a-3	NR_029538	XLOC_011577	XLOC_011577	0	0	0	0	0	0	0	0	0	0	0	0	0	0	0	0	0	0	0	0	---	---	---	---	---	---
[truncated: 21,246 more rows]
